# Supplementary material for: Metabolically diverse microorganisms mediate methylmercury formation under nitrate-reducing conditions in a dynamic hydroelectric reservoir
Source: ISME J. 2023 Jul 26;17(10):1705–18. doi: 10.1038/s41396-023-01482-1 (PMC10504345; doi:10.1038/s41396-023-01482-1)
Supplement: Supplementary file 2 — Supplemental Tables [file 41396_2023_1482_MOESM2_ESM.xlsx]

## Sheet: Table S1-Redox classification
River mile	Date	Depth (m)	Elevation (m)	Dissolved oxygen (mg/L)	Nitrate (mgN/L)	Particulate Mn (mg/L)	Filter-passing Mn (mg/L)	Particulate Fe (mg/L)	Filter-passing Fe (mg/L)	Sulfate (mg/L)	Thiosulfate (mg/L)	Sulfide (mg/L)	DOC (mgC/l)	DOM SUVA254 (L/mgC/m)	Filter-passing total Hg (ng/L)	Filter-passing MeHg (ng/L)	Assigned redox status		Redox state key
286	2015-05-18	2	626.9	8.955	0.65	NA	0.003	NA	0.002	40.7	NA	NA	2.6	1.9	0.403	0.012	oxic		Redox status ID	Criteria
286	2015-05-18	20	608.9	7.855	0.64	NA	0.0005	NA	NA	39.3	NA	NA	2.4	2	0.348	0.028	oxic		oxic	DO > 0.5 mg/L
286	2015-05-18	40	588.9	4.92913	1.59	NA	0.0012	NA	NA	42.2	NA	NA	2.1	2.2	0.356	0.084	oxic		suboxic	DO < 0.5 mg/L, nitrate > 0.05 mgN/L
286	2015-05-18	56	572.9	4.42388	1.9	NA	0.0004	NA	NA	44	NA	NA	2.1	2.2	0.452	0.164	oxic		no_nitrate_no_sulfide	Nitrate < 0.05 mgN/L, sulfide < 0.01 mg/L
286	2015-05-18	78	550.9	2.16	1.62	NA	0.581	NA	0.002	44.7	NA	NA	2.3	2.1	0.789	0.545	suboxic		no_nitrate_possible_sulfide	Nitrate < 0.05 mgN/L, sulfide not measured
286	2015-06-05	2	630.7	10.3036	0.82	NA	0.0022	NA	0.011	38.4	NA	NA	2.9	2	0.584	0.017	oxic		sulfidic	Sulfide > 0.01 mg/L
286	2015-06-05	5	627.7	7.34631	0.84	NA	0.0023	NA	0.01	38.6	NA	NA	3	2.1	0.55	0.01	oxic
286	2015-06-05	10	622.7	6.97463	0.83	NA	0.0018	NA	0.012	38.6	NA	NA	3	1.8	0.545	0.039	oxic
286	2015-06-05	18	614.7	6.202	0.99	NA	0.0004	NA	0.0041	40.8	NA	NA	2.8	1.9	0.403	0.021	oxic
286	2015-06-05	26	606.7	5.22438	0.95	NA	0.0008	NA	0.0048	41.9	NA	NA	2.6	1.9	0.383	0.021	oxic
286	2015-06-05	35	597.7	5.16818	0.81	NA	0.0004	NA	0.0036	35	NA	NA	2.2	2	0.325	0.049	oxic
286	2015-06-05	50	582.7	2.15421	1.84	NA	0.0011	NA	0.0014	43	NA	NA	2.3	1.9	0.365	0.148	oxic
286	2015-06-05	72	560.7	1.52013	1.74	NA	0.0009	NA	0.0011	42.5	NA	NA	2.1	2.2	0.46	0.317	oxic
286	2015-06-05	80	552.7	1.4	1.89	NA	0.005	NA	0.0025	43.8	NA	NA	2	2.2	0.887	0.208	oxic
286	2015-07-14	2	629.6	10.0778	0.24	NA	0.0004	NA	NA	39.8	NA	NA	3.1	1.7	0.474	0.01	oxic
286	2015-07-14	20	611.6	4.88525	0.67	NA	0.0002	NA	NA	39.2	NA	NA	2.4	2.2	0.301	0.018	oxic
286	2015-07-14	40	591.6	0.396471	1.14	NA	0.0004	NA	NA	38.7	NA	NA	2.2	2.2	0.31	0.108	suboxic
286	2015-07-14	60	571.6	2.08	1.92	NA	0.0016	NA	NA	43.5	NA	NA	2.1	2.1	0.416	0.214	oxic
286	2015-07-14	76	555.6	0.120303	1.61	NA	0.301	NA	NA	43.5	NA	NA	2.3	1.9	0.723	0.492	suboxic
286	2015-08-10	2	625.3	11.7589	0.39	NA	0.0007	NA	0.0028	43.3	NA	NA	3.5	1.4	0.312	0.012	oxic
286	2015-08-10	12	615.3	5.14195	0.73	NA	0.0002	NA	0.0016	43.1	NA	NA	3	2.1	0.27	0.01	oxic
286	2015-08-10	21	606.3	2.64409	0.8	NA	0.0002	NA	NA	42.2	NA	NA	2.9	2.1	0.257	0.023	oxic
286	2015-08-10	44	583.3	0.15	1.6	NA	0.0013	NA	NA	43.3	NA	NA	2.1	2.2	0.517	0.327	suboxic
286	2015-08-10	71	556.3	0.11	1.66	NA	0.236	NA	NA	43.9	NA	NA	2.1	2.2	0.817	0.596	suboxic
286	2015-09-08	2	624.6	6.26333	0.78	NA	0.0007	NA	0.0047	43.6	NA	NA	2.8	2.2	0.314	0.017	oxic
286	2015-09-08	15	611.6	5.37269	0.78	NA	0.0002	NA	0.0009	43.6	NA	NA	2.8	2.2	0.248	0.025	oxic
286	2015-09-08	32	594.6	0.206842	0.66	NA	0.016	NA	0.0009	41.8	NA	NA	2.5	2.3	0.34	0.116	suboxic
286	2015-09-08	58	568.6	0.12	1.6	NA	0.0004	NA	0.0012	43.6	0.014	NA	2	2.2	0.664	0.386	suboxic
286	2015-09-08	74	552.6	0.1	1.33	NA	0.01	NA	0.0011	43.1	NA	NA	2.2	2.2	1.058	0.69	suboxic
286	2015-09-29	2	623.8	6.72692	1.01	NA	0.0004	NA	NA	44	NA	NA	3.1	1.8	0.227	0.02	oxic
286	2015-09-29	10	615.8	6.27	1.02	NA	0.0003	NA	NA	44	NA	NA	3.1	1.9	0.226	0.016	oxic
286	2015-09-29	17	608.8	4.212	1.03	NA	0.0003	NA	NA	44	NA	NA	3	1.9	0.227	0.016	oxic
286	2015-09-29	25	600.8	4.9173	1.34	NA	0.0006	NA	0.002	46	NA	NA	3	1.9	0.288	0.09	oxic
286	2015-09-29	37	588.8	0.474687	0.63	NA	0.232	NA	NA	44	NA	NA	2.9	2	0.676	0.462	suboxic
286	2015-09-29	42	583.8	0.21	1.24	NA	0.265	NA	NA	43	NA	NA	2.6	1.7	0.763	0.59	suboxic
286	2015-09-29	50	575.8	0.140635	1.58	NA	0.09	NA	NA	43	NA	NA	2.5	1.8	0.652	0.462	suboxic
286	2015-09-29	70	555.8	0.113922	1.17	NA	0.346	NA	NA	43	NA	NA	2.4	2	1.196	0.936	suboxic
286	2015-09-29	80	545.8	0.11	0.18	NA	1.369	NA	0.002	42	NA	NA	2.2	2.1	1.571	1.205	suboxic
286	2015-10-19	2	624.1	6.73	1.22	NA	0.0002	NA	NA	48	0.05	NA	2.5	2.1	0.256	0.01	oxic
286	2015-10-19	49	577.1	0.16	1.39	NA	0.022	NA	NA	43	0.05	NA	2	2.2	0.688	0.378	suboxic
286	2015-10-19	68	558.1	0.115484	0.94	NA	0.346	NA	NA	43	0.05	NA	2.1	2.2	1.284	0.835	suboxic
286	2016-05-17	2	628.3	8.05	0.47	NA	0.0025	NA	0.008	26.3	0.05	NA	2.9	2.6	0.637	0.022	oxic
286	2016-05-17	18	612.3	7.73	0.49	NA	0.0005	NA	0.0076	24.2	0.05	NA	2.9	2.6	0.621	0.028	oxic
286	2016-05-17	42	588.3	3.85867	1.06	NA	0.0017	NA	0.0064	28.6	0.05	NA	2.9	2.6	0.517	0.048	oxic
286	2016-05-17	59	571.3	4.87253	1.96	NA	0.0006	NA	0.0012	45	0.05	NA	2.2	2.3	0.365	0.051	oxic
286	2016-05-17	78	552.3	3.28882	2.01	NA	0.098	NA	0.0007	45.9	0.05	NA	2.2	2	0.348	0.056	oxic
286	2016-07-12	2	628.8	9.49983	0.29	NA	0.0015	NA	0.037	30.5	NA	NA	3	2.2	0.45	0.01	oxic
286	2016-07-12	22	608.8	4.18851	0.64	NA	0.0002	NA	0.0022	28.8	0.02	NA	2.4	2.7	0.383	0.017	oxic
286	2016-07-12	42	588.8	0.912	0.72	NA	0.0004	NA	0.0048	21.5	NA	NA	2.4	2.8	0.447	0.058	suboxic
286	2016-07-12	58	572.8	2.43694	1.72	NA	0.0009	NA	0.0015	40.6	NA	NA	2.2	2.4	0.395	0.124	oxic
286	2016-07-12	75	555.8	0.15	1.64	NA	0.042	NA	0.0017	40.8	NA	NA	2.1	2.3	0.504	0.281	suboxic
286	2016-08-09	22	605	3.12333	0.65	NA	0.0004	NA	0.0022	37.2	NA	NA	2.9	2.2	0.274	0.01	oxic
286	2016-08-09	38	589	0.225909	0.91	NA	0.0099	NA	0.0041	24.4	NA	NA	2.7	2.5	0.385	0.087	suboxic
286	2016-08-09	62	565	0.500588	1.16	NA	0.011	NA	0.0011	29.8	NA	NA	2.3	2.2	0.502	0.248	suboxic
286	2016-08-09	67	560	0.09	1.69	NA	0.117	NA	0.0025	42.7	NA	NA	2.3	2.2	0.675	0.356	suboxic
286	2016-09-07	2	623.1	6.55	0.68	NA	0.0031	NA	0.002	45.3	0.01	NA	3	2.2	0.226	0.021	oxic
286	2016-09-07	13	612.1	6.42472	0.68	NA	0.0006	NA	0.0046	44.7	0.01	NA	3.1	2.1	0.228	0.017	oxic
286	2016-09-07	26	599.1	0.723636	0.71	NA	0.0005	NA	0.002	44	0.01	NA	3	2.2	0.238	0.029	suboxic
286	2016-09-07	55	570.1	0.1465	1.72	NA	0.0011	NA	0.0007	42.4	0.01	NA	2.3	2.1	0.497	0.253	suboxic
286	2016-09-07	67	558.1	0.08	1.39	NA	0.285	NA	0.0011	42.9	0.01	NA	2.2	2	0.952	0.659	suboxic
286	2016-10-03	2	622.8	6.39707	0.71	0.003	0.0009	0.013	0.0016	40	0.01	0.01	2.9	2.1	0.26	0.04	oxic
286	2016-10-03	19	605.8	1.58785	0.91	0.003	0.0008	0.0082	0.0019	49	0.02	0.01	2.8	2.2	0.261	0.033	oxic
286	2016-10-03	23	601.8	1.31432	1.15	0.012	0.0007	0.012	0.0025	49	0.02	0.01	2.7	2.2	0.304	0.075	oxic
286	2016-10-03	27	597.8	0.99	1.06	0.03	0.0008	0.025	0.0021	48	0.02	0.01	2.7	2.2	0.333	0.067	suboxic
286	2016-10-03	35	589.8	0.314198	1.01	0.065	0.0002	0.027	0.0007	47.5	0.02	0.01	2.6	2.4	0.368	0.125	suboxic
286	2016-10-03	39	585.8	0.133494	0.6	0.063	0.366	0.016	NA	28	0.02	0.01	2.4	2.5	0.68	0.354	suboxic
286	2016-10-03	43	581.8	0.1	1.55	0.082	0.074	0.0089	0.0005	40	0.02	0.01	2.3	2.3	0.513	0.2	suboxic
286	2016-10-03	47	577.8	0.1	1.73	0.007	0.05	0.0078	NA	42	0.02	0.01	2.3	2.3	0.478	0.183	suboxic
286	2016-10-03	60	564.8	0.07	1.69	NA	0.155	0.0056	NA	43	0.05	0.01	2.2	2.2	0.643	0.321	suboxic
286	2016-10-03	65	559.8	0.07	1.37	0.054	0.35	0.0054	NA	43	0.02	0.01	2.2	2.4	1.195	0.653	suboxic
286	2016-10-03	73	551.8	0.06	0.62	0.093	0.94	0.0043	0.0015	43	0.02	0.01	2.2	2.2	1.915	1.043	suboxic
286	2016-11-15	2	626.6	7.05	1.35	NA	0.0061	NA	0.0091	53.1	NA	NA	3.2	1.8	0.287	0.045	oxic
286	2016-11-15	22	606.6	6.81333	1.6	NA	0.018	NA	0.016	52.1	NA	NA	2.3	2.1	0.263	0.028	oxic
286	2016-11-15	44	584.6	0.367625	1.52	NA	0.2	NA	0.03	50	NA	NA	2.3	2.2	0.304	0.058	suboxic
286	2016-11-15	50	578.6	0.154634	1.4	NA	0.206	NA	0.0077	40.1	NA	NA	2.2	2.3	0.587	0.265	suboxic
286	2016-11-15	75	553.6	0.0791026	0.68	NA	1.185	NA	0.0054	42	NA	NA	2.2	2.3	1.928	1.23	suboxic
286	2017-05-01	2	611.4	9.15	0.4	0.018	0.0078	0.28	0.026	25	NA	NA	3.1	2.8	0.741	0.038	oxic
286	2017-05-01	26	587.4	8.46	0.39	0.024	0.0018	0.36	0.011	25	NA	NA	2.9	3	0.766	0.035	oxic
286	2017-05-01	40	573.4	8.0562	0.38	0.03	0.0057	0.46	0.014	24.5	NA	NA	3.2	2.9	0.742	0.041	oxic
286	2017-05-01	54	559.4	5.44551	0.48	0.033	0.0081	0.38	0.01	26	NA	NA	2.9	3.1	0.803	0.042	oxic
286	2017-05-01	61	552.4	0.234308	1.09	0.024	0.181	0.3	0.0046	36	NA	NA	2.9	3	0.638	0.04	suboxic
286	2017-06-05	2	627.2	11.5075	0.02	0.004	0.0005	0.048	0.0048	20	NA	0.01	3.5	2.4	0.797	0.044	oxic
286	2017-06-05	10	619.2	9.45947	0.1	0.006	0.0005	0.069	0.0056	20	NA	0.01	3.2	2.5	0.855	0.058	oxic
286	2017-06-05	20	609.2	7.59842	0.25	0.005	0.0005	0.065	0.0081	19	NA	0.01	3.2	2.6	0.735	0.064	oxic
286	2017-06-05	25	604.2	7.56623	0.29	0.005	0.0004	0.065	0.0086	19	NA	0.01	3.1	2.7	0.73	0.072	oxic
286	2017-06-05	30	599.2	8.30554	0.27	0.006	0.0004	0.066	0.0083	17	NA	0.01	3.1	2.6	0.656	0.071	oxic
286	2017-06-05	35	594.2	7.77703	0.36	0.01	0.0006	0.064	0.0078	21	NA	0.01	3	2.7	0.642	0.068	oxic
286	2017-06-05	40	589.2	7.42073	0.4	0.008	0.0007	0.065	0.0075	22	NA	0.01	3	2.6	0.679	0.076	oxic
286	2017-06-05	60	569.2	4.36545	0.58	0.03	0.012	0.083	0.011	22	NA	0.01	3.2	2.5	0.58	0.076	oxic
286	2017-06-05	70	559.2	1.54877	0.76	0.037	0.144	0.1	0.017	25	NA	0.01	3.1	2.5	0.62	0.082	suboxic
286	2017-06-05	77	552.2	0.120556	0.68	0.056	0.742	0.106	0.0092	31	NA	0.01	3.1	2.4	1.245	0.633	suboxic
286	2017-07-25	2	626.6	12.0784	0.09	0.002	0.0038	0.013	0.0045	30.1	0.008	NA	3.8	2.1	0.506	0.031	oxic
286	2017-07-25	18	610.6	2.78863	0.42	0.003	0.0005	0.017	NA	28.8	0.008	NA	3.4	2.2	0.47	0.051	oxic
286	2017-07-25	42	586.6	4.32557	0.52	0.016	0.0008	0.029	0.005	17	0.008	NA	2.8	2.8	0.567	0.098	oxic
286	2017-07-25	58	570.6	0.310986	0.69	0.0195	0.001	0.02	0.0026	21.6	0.008	NA	2.9	2.7	0.505	0.091	suboxic
286	2017-07-25	78	550.6	0.07	0.09	NA	1.274	0.013	0.0065	25.9	0.008	NA	3.3	2.2	2.564	1.858	suboxic
286	2017-08-23	2	625.1	7.60451	0.63	NA	0.0008	NA	0.0007	40.1	0.008	NA	3.2	2.2	0.342	0.016	oxic
286	2017-08-23	21	606.1	0.0992188	0.73	NA	0.0014	NA	NA	36	0.008	NA	3.1	2.3	0.417	0.11	suboxic
286	2017-08-23	42	585.1	2.93882	0.62	NA	0.012	NA	0.006	17.5	0.008	NA	2.9	2.6	0.52	0.125	oxic
286	2017-08-23	52	575.1	0.07	0.62	0.007	0.0048	0.014	0.005	19.4	0.008	NA	2.9	2.6	0.496	0.119	suboxic
286	2017-08-23	78	549.1	0.04	0.01	0.088	1.341	0.0088	0.012	23	0.046	NA	3.3	2.4	3.905	2.827	no_nitrate_possible_sulfide
286	2017-09-25	10	613.1	4.28366	1.07	0.035	0.0004	0.023	NA	44.9	0.008	0.01	3	2.3	0.375	0.114	oxic
286	2017-09-25	20	603.1	0.879464	0.8	0.29	0.0008	0.056	0.0005	40.6	0.008	0.01	2.9	2.4	0.796	0.427	suboxic
286	2017-09-25	22	601.1	0.82	0.84	0.3	0.0008	0.062	NA	42	0.008	0.01	2.9	2.4	0.744	0.399	suboxic
286	2017-09-25	30	593.1	0.130847	0.7	0.23	0.14	0.058	0.0008	38.5	0.008	0.01	3	2.4	0.789	0.432	suboxic
286	2017-09-25	34	589.1	0.14	0.56	0.145	0.338	0.047	0.0024	34.2	0.008	0.01	3	2.5	0.952	0.54	suboxic
286	2017-09-25	38	585.1	1.03413	0.64	0.028	0.035	0.018	0.0019	18.3	0.008	0.01	2.8	2.6	0.524	0.17	oxic
286	2017-09-25	40	583.1	1.04098	0.64	0.033	0.014	0.025	0.0027	18.5	0.008	0	2.8	2.8	0.498	0.163	oxic
286	2017-09-25	45	578.1	0.07	0.58	0.054	0.042	0.018	0.0015	20.8	0.008	0	3.2	2.3	0.617	0.272	suboxic
286	2017-09-25	55	568.1	0.06	0.23	NA	0.21	0.013	0.0009	21.4	0.008	0	3	2.6	1.198	0.833	suboxic
286	2017-09-25	63	560.1	0.06	0.001	0.025	0.817	0.0098	0.0006	23	0.013	0.09	3.1	2.6	3.067	1.944	sulfidic
286	2017-09-25	73	550.1	0.05	0.001	NA	1.597	0.037	0.0064	20.1	0.19	1.32	3.8	2.5	4.671	3.297	sulfidic
286	2018-05-01	2	616.2	10.7409	0.4	0.013	0.0006	0.073	0.0043	31	NA	NA	NA	NA	0.493	0.045	oxic
286	2018-05-01	39	579.2	7.32	1.48	0.037	0.001	0.048	0.0019	41	NA	NA	2	1.9	0.409	0.024	oxic
286	2018-05-01	72	546.2	3.27	1.69	0.066	0.545	0.042	0.0023	41	NA	NA	2.1	1.9	0.567	0.077	suboxic
286	2018-06-18	2	630.4	7.98425	0.4	0.002	0.0006	0.021	0.0057	29	NA	0.01	2.6	2.1	0.619	0.056	oxic
286	2018-06-18	20	612.4	7.70568	0.4	0.003	0.0004	0.018	0.0096	28	NA	0.01	2.6	2.2	0.6	0.054	oxic
286	2018-06-18	40	592.4	5.11118	0.45	0.011	0.0004	0.037	0.0069	21.5	NA	0.01	2.5	2.6	0.561	0.097	oxic
286	2018-06-18	45	587.4	4.56417	0.56	0.015	0.0005	0.033	0.0048	23	NA	0.01	2.3	2.3	0.496	0.045	oxic
286	2018-06-18	55	577.4	3.84723	1.45	0.028	0.0004	0.017	0.0029	41	NA	0.01	2	1.8	0.279	0.08	oxic
286	2018-06-18	65	567.4	3.7096	1.53	0.071	0.0005	0.016	0.0022	42	NA	0.01	2.1	1.9	0.301	0.073	oxic
286	2018-06-18	75	557.4	1.40778	1.55	0.18	0.0005	0.014	0.0013	42	NA	0.01	2.2	1.7	0.443	0.175	oxic
286	2018-07-10	2	628.4	12.1387	0.31	0.001	0.0015	0.012	0.0032	36	NA	NA	3.3	2.1	0.429	0.021	oxic
286	2018-07-10	54	576.4	3.01303	1.38	0.017	0.0003	0.019	NA	38	NA	NA	1.9	2.1	0.282	0.061	oxic
286	2018-07-10	77	553.4	0.04	1.47	0.1	0.202	0.012	NA	40	NA	NA	2	2	0.615	0.334	suboxic
286	2018-07-31	2	625.8	13.7114	0.3	0.001	0.0011	0.005	0.0022	43.5	NA	NA	4	1.7	0.321	0.01	oxic
286	2018-07-31	69	558.8	0.0270787	1.52	0.053	0.128	0.008	0.0014	40.4	NA	NA	2.2	1.8	0.517	0.259	suboxic
286	2018-07-31	74	553.8	0.03	1.32	0.039	0.407	0.003	0.0027	40	NA	NA	2.3	1.7	0.766	0.45	suboxic
286	2018-08-22	2	624.6	6.39912	0.89	0.002	0.0013	0.011	0.0011	45.8	NA	NA	2.9	2.1	0.276	0.015	oxic
286	2018-08-22	32	594.6	0.122048	0.79	0.008	0.0018	0.021	0.0006	34.9	NA	NA	2.4	2.3	0.276	0.083	suboxic
286	2018-08-22	73	553.6	0.0167059	1.1	NA	0.376	0.007	0.0011	40.1	NA	NA	2.1	2	1.012	0.662	suboxic
286	2018-09-11	2	621.7	6.80084	0.83	0.003	0.0015	0.015	0.0014	45.7	NA	NA	2.9	2.1	0.482	0.035	oxic
286	2018-09-11	30	593.7	0.122561	0.91	0.017	0.013	0.024	0.0012	43.7	NA	NA	2.9	2.3	0.592	0.167	suboxic
286	2018-09-11	70	553.7	0.0164935	0.51	NA	0.561	0.004	0.0034	39.7	NA	NA	1.9	1.9	1.207	0.812	suboxic
286	2018-09-24	2	620.3	5.74	0.9	0.006	0.0004	0.018	0.0023	46	NA	0.01	2.7	2.3	0.468	0.067	oxic
286	2018-09-24	10	612.3	5.72	0.9	0.006	0.0005	0.019	0.0025	46	NA	0.01	2.8	2.1	0.379	0.057	oxic
286	2018-09-24	20	602.3	4.85987	0.9	0.007	0.0006	0.014	0.005	46	NA	0.01	2.9	2.1	0.393	0.064	oxic
286	2018-09-24	24	598.3	2.33143	0.79	0.027	0.001	0.021	0.0039	48	NA	0.01	2.9	2.1	0.489	0.135	oxic
286	2018-09-24	26	596.3	2.00823	0.72	0.034	0.0009	0.019	0.0029	47	NA	0.01	2.9	2.1	0.524	0.192	oxic
286	2018-09-24	28	594.3	1.3888	0.59	0.035	0.0009	0.017	0.0023	43	NA	0.01	2.9	2	0.608	0.207	oxic
286	2018-09-24	30	592.3	0.523158	0.57	0.045	0.0009	0.016	0.0024	43	NA	0.01	2.9	2	0.602	0.276	suboxic
286	2018-09-24	36	586.3	0.399351	0.56	0.055	0.132	0.019	0.0021	25	NA	0.01	2.2	2.2	0.542	0.315	suboxic
286	2018-09-24	42	580.3	0.128077	1.2	0.024	0.019	0.018	NA	35	NA	0.01	2	2	0.374	0.136	suboxic
286	2018-09-24	50	572.3	0.05	1.18	0.006	0.064	0.012	0.0008	37	NA	0.01	2.1	2.1	0.597	0.221	suboxic
286	2018-09-24	60	562.3	0.0319737	0.79	0.018	0.206	0.01	0.0004	34	NA	0.01	2.1	1.9	1.894	1.325	suboxic
286	2018-09-24	74	548.3	0.03	0	NA	0.9	0.007	0.0031	34	NA	0.01	2.1	1.9	0.795	0.549	no_nitrate_no_sulfide
286	2018-10-16	2	622	6.21097	1.33	0.0045	0.0025	0.009	0.0036	50	NA	NA	2.6	2.2	0.425	0.053	oxic
286	2018-10-16	42	582	0.223514	1.11	0.049	0.101	0.039	0.0033	34	NA	NA	2	2.3	0.289	0.091	suboxic
286	2018-10-16	70	554	0.03	1.37	0.079	1.061	0.012	0.0039	39	NA	NA	2	2	1.682	0.919	suboxic
286	2018-11-06	2	625.1	7.04185	1.42	0.003	0.002	0.01	0.0016	52.4	NA	NA	2.7	2.1	0.291	0.029	oxic
286	2018-11-06	43	584.1	3.92147	1.25	0.046	0.038	0.021	0.0013	41	NA	NA	2.2	2.2	0.282	0.073	oxic
286	2018-11-06	74	553.1	0.03	0.25	NA	1.758	0.008	0.0017	39	NA	NA	2.2	1.9	2.029	1.367	suboxic
286	2018-11-27	2	627.3	7.66632	1.8	0.028	0.0025	0.008	0.0014	54	NA	NA	2.3	2	0.303	0.031	oxic
286	2018-11-27	56	573.3	0.08	0.81	0.11	0.75	0.013	0.0011	43	NA	NA	2.1	1.9	0.575	0.435	suboxic
286	2018-11-27	78	551.3	0.04	0.41	NA	1.613	0.012	0.0014	39	NA	NA	2.1	2	2.183	1.949	suboxic
286	2019-07-24	10	620	8.22973	0.52	NA	0.0016	NA	0.0069	33.4	NA	0.01	3	2.2	0.473	0.027	oxic
286	2019-07-24	22	608	6.185	0.54	0.003	0.0013	0.016	0.004	26.2	NA	0.01	2.8	2.4	0.414	0.027	oxic
286	2019-07-24	26	604	4.71817	0.55	0.005	0.0008	0.021	0.0045	24.7	NA	0.01	2.8	2.5	0.373	0.045	oxic
286	2019-07-24	30	600	4.46857	0.4	0.009	0.0012	0.027	0.007	18.8	NA	0.01	2.6	2.6	0.521	0.065	oxic
286	2019-07-24	34	596	5.38141	0.4	0.011	0.0012	0.029	0.0056	17.8	NA	0.01	2.6	2.6	0.426	0.066	oxic
286	2019-07-24	38	592	5.15786	0.48	0.014	0.0025	0.028	0.0054	19.1	NA	0.01	2.7	2.6	0.48	0.08	oxic
286	2019-07-24	44	586	4.67924	0.79	0.014	0.0014	0.023	0.0082	21.7	NA	0.01	3.1	2.6	0.533	0.04	oxic
286	2019-07-24	60	570	2.79519	2.05	0.056	0.0012	0.023	0.0058	41.8	NA	0.01	2.4	2.2	0.358	0.055	oxic
286	2019-07-24	64	566	2.14321	2.06	0.063	0.001	0.027	0.0024	42.4	NA	0.01	2.3	2.2	0.362	0.071	oxic
286	2019-07-24	66	564	1.76873	2.1	0.064	0.0021	0.026	0.0026	43.1	NA	0.01	2.5	1.9	0.361	0.052	oxic
286	2019-07-24	68	562	1.3943	2.1	0.077	0.0032	0.025	0.002	43	NA	0.01	2.8	1.8	0.364	0.07	oxic
286	2019-07-24	72	558	0.919605	1.8	0.098	0.027	0.014	0.0021	42.7	NA	0.01	2.6	1.9	0.437	0.121	suboxic
286	2019-07-24	76	554	0.1	1.77	0.013	0.432	0.011	0.0012	44.1	NA	0.01	2.5	1.9	0.496	0.154	suboxic
300	2015-05-18	2	626.9	7.82982	0.73	NA	0.0036	NA	0.003	43.9	NA	NA	2.9	2	0.454	0.028	oxic
300	2015-05-18	12	616.9	6.78054	0.74	NA	0.0011	NA	0.003	43.4	NA	NA	2.9	2	0.384	0.034	oxic
300	2015-05-18	37	591.9	0.716129	1.75	NA	0.31	NA	NA	43.5	NA	NA	2.2	2.1	0.549	0.207	suboxic
300	2015-05-18	46	582.9	0.516667	1.74	NA	0.314	NA	NA	43.5	NA	NA	2.2	2	0.436	0.219	suboxic
300	2015-05-18	55	573.9	0.604118	1.73	NA	0.316	NA	0.001	43.4	NA	NA	2.2	2.1	0.507	0.227	suboxic
300	2015-06-04	2	630.5	10.4555	0.83	NA	0.001	NA	0.0069	37.3	NA	NA	2.6	2.2	0.502	0.016	oxic
300	2015-06-04	5	627.5	10.0248	0.82	NA	0.001	NA	0.0078	37.2	NA	NA	2.7	2.1	0.502	0.034	oxic
300	2015-06-04	10	622.5	7.8375	0.88	NA	0.0005	NA	0.0075	37.4	NA	NA	2.5	2.2	0.501	0.022	oxic
300	2015-06-04	20	612.5	5.27077	0.87	NA	0.0004	NA	0.0045	39.6	NA	NA	2.7	2.2	0.397	0.021	oxic
300	2015-06-04	30	602.5	3.94826	0.81	NA	0.0006	NA	0.0036	36.1	NA	NA	2.4	2.3	0.365	0.062	oxic
300	2015-06-04	35	597.5	2.76486	1.26	NA	0.036	NA	0.0019	40	NA	NA	2.1	2	0.373	0.125	oxic
300	2015-06-04	50	582.5	0.218553	1.77	NA	0.291	NA	0.003	43.1	NA	NA	2.1	2.1	0.542	0.413	suboxic
300	2015-06-04	55	577.5	0.18	1.85	NA	0.184	NA	0.0019	43.3	NA	NA	2.1	2.2	0.521	0.201	suboxic
300	2015-07-14	2	629.6	8.71492	0.4	NA	0.0006	NA	0.002	43	NA	NA	3.2	2	0.328	0.016	oxic
300	2015-07-14	15	616.6	4.38969	0.6	NA	0.0003	NA	NA	40.6	NA	NA	2.6	2.1	0.235	0.014	oxic
300	2015-07-14	30	601.6	0.951791	1.1	NA	0.0007	NA	NA	38.2	NA	NA	2.3	2.3	0.361	0.083	suboxic
300	2015-07-14	42	589.6	0.193636	0.66	NA	0.351	NA	NA	41	NA	NA	2.2	2.4	0.687	0.405	suboxic
300	2015-07-14	60	571.6	0.12	1.22	NA	0.357	NA	NA	42.9	NA	NA	2	2.3	0.705	0.615	suboxic
300	2015-08-10	2	625.3	6.85375	0.68	NA	0.0006	NA	0.0021	44	NA	NA	3.5	1.8	0.312	0.01	oxic
300	2015-08-10	14	613.3	5.54228	0.74	NA	0.0004	NA	0.0026	43.9	NA	NA	3	2.1	0.257	0.01	oxic
300	2015-08-10	26	601.3	0.41931	0.98	NA	0.0003	NA	0.0017	42.3	NA	NA	2.6	2.3	0.245	0.034	suboxic
300	2015-08-10	40	587.3	0.213433	0.04	NA	0.0005	NA	0.0063	40.9	NA	NA	2.3	2.3	1.56	1.2	no_nitrate_possible_sulfide
300	2015-08-10	53	574.3	0.136567	1	NA	0.014	NA	NA	43.1	NA	NA	NA	NA	0.885	0.469	suboxic
300	2015-09-08	2	624.6	6.46344	0.94	NA	0.0009	NA	0.0016	46	0.018	NA	2.8	2.2	0.236	0.029	oxic
300	2015-09-08	15	611.6	6.44	0.92	NA	0.0004	NA	0.0015	45.7	NA	NA	2.9	2.1	0.25	0.039	oxic
300	2015-09-08	40	586.6	0.313108	0.02	NA	0.998	NA	0.036	39.3	NA	NA	2.6	2.4	2.428	1.536	no_nitrate_possible_sulfide
300	2015-09-08	46	580.6	0.227432	0.93	NA	0.507	NA	0.005	42.5	NA	NA	2.4	1.7	1.368	0.837	suboxic
300	2015-09-08	54	572.6	0.16	1.14	NA	0.556	NA	0.011	42.7	NA	NA	2.3	1.8	1.539	0.927	suboxic
300	2015-09-30	2	623.8	7.12	1.09	NA	0.0004	NA	NA	45	NA	NA	2.9	2	0.219	0.013	oxic
300	2015-09-30	5	620.8	7.1	1.03	NA	0.0005	NA	NA	46	NA	NA	2.9	2.1	0.22	0.017	oxic
300	2015-09-30	10	615.8	7.05608	1.03	NA	0.0006	NA	0.001	46	NA	NA	3.1	2	0.22	0.012	oxic
300	2015-09-30	20	605.8	6.19	1.04	NA	0.0005	NA	NA	46	NA	NA	2.8	2.1	0.227	0.029	oxic
300	2015-09-30	35	590.8	5.49567	1.21	NA	0.001	NA	0.001	47	NA	NA	2.9	2	0.322	0.065	oxic
300	2015-09-30	39	586.8	0.497541	0.05	NA	0.806	NA	NA	41	NA	NA	2.7	2.3	1.397	1.001	suboxic
300	2015-09-30	45	580.8	0.246462	0.3	NA	0.767	NA	0.005	41	NA	NA	2.2	2.2	1.565	1.222	suboxic
300	2015-09-30	52	573.8	0.175263	0.43	NA	0.9	NA	0.007	40	NA	NA	2.4	2.3	1.591	1.203	suboxic
300	2015-10-19	2	624.1	7.12	1.28	NA	0.0002	NA	NA	49	0.05	NA	2.6	2.1	0.202	0.019	oxic
300	2015-10-19	32	594.1	6.6071	1.55	NA	0.0008	NA	0.0027	51	0.05	NA	2.5	2	0.244	0.022	oxic
300	2015-10-19	42	584.1	0.338889	0.12	NA	0.625	NA	NA	42	0.05	NA	2.1	2.1	1.148	0.806	suboxic
300	2015-10-19	52	574.1	0.17	0.25	NA	0.824	NA	NA	41	0.05	NA	2.2	2.1	1.587	0.889	suboxic
300	2016-05-17	2	628.3	8.73254	0.44	NA	0.0009	NA	0.0095	24.7	0.05	NA	3	2.7	0.642	0.025	oxic
300	2016-05-17	19	611.3	6.87928	0.39	NA	0.0005	NA	0.0088	20.9	0.05	NA	3.1	2.6	0.625	0.036	oxic
300	2016-05-17	37	593.3	1.41143	0.75	NA	0.015	NA	0.0072	23	0.05	NA	2.7	2.7	0.525	0.048	oxic
300	2016-05-17	46	584.3	0.823521	1.78	NA	0.239	NA	0.0052	41	0.05	NA	2.4	2.4	0.358	0.054	suboxic
300	2016-05-17	58	572.3	1.27	1.82	NA	0.215	NA	0.0025	41.8	0.05	NA	2.3	2.3	0.35	0.033	suboxic
300	2016-07-12	2	628.8	8.02281	0.57	NA	0.001	NA	0.0061	38.4	NA	NA	3	2.3	0.464	0.013	oxic
300	2016-07-12	14	616.8	7.06154	0.55	NA	0.0004	NA	0.0025	37.3	NA	NA	3.1	2.2	0.434	0.027	oxic
300	2016-07-12	35	595.8	0.376056	0.87	NA	0.0009	NA	0.011	25.2	NA	NA	2.7	2.4	0.416	0.076	suboxic
300	2016-07-12	41	589.8	0.214348	0.8	NA	0.186	NA	0.0024	24.6	NA	NA	2.7	2.2	0.561	0.186	suboxic
300	2016-07-12	57	573.8	0.08	1.48	NA	0.425	NA	0.0017	41.3	NA	NA	2.4	2	0.529	0.28	suboxic
300	2016-09-07	2	623.1	4.9727	0.82	NA	0.0016	NA	0.0017	47.3	0.01	NA	3.3	2.1	0.324	0.055	oxic
300	2016-09-07	12	613.1	4.78143	0.85	NA	0.0008	NA	0.0024	50.1	0.01	NA	3.1	2.2	0.287	0.052	oxic
300	2016-09-07	28	597.1	0.290267	0.78	NA	0.085	NA	0.0032	48.2	0.01	NA	3.1	2.3	0.519	0.282	suboxic
300	2016-09-07	42	583.1	0.112237	0.56	NA	0.973	NA	0.0057	35.6	0.01	NA	2.4	2.2	1.591	1.223	suboxic
300	2016-09-07	51	574.1	0.07	0.91	NA	0.832	NA	0.0063	40.1	0.01	NA	2.3	2.1	1.573	1.274	suboxic
300	2016-10-05	2	622.6	6.48	1	0.004	0.0005	0.012	0.0009	52	0.02	0.01	2.8	2.2	0.251	0.022	oxic
300	2016-10-05	5	619.6	6.46779	0.9	0.003	0.0008	0.011	0.0023	49	0.02	0.01	2.7	2.2	0.242	0.029	oxic
300	2016-10-05	17	607.6	6.61467	0.98	0.003	0.0008	0.012	0.0023	51	0.02	0.01	2.7	2.3	0.26	0.022	oxic
300	2016-10-05	25	599.6	6.2974	1.12	0.011	0.0009	0.033	0.0034	52	0.02	0.01	2.7	2.2	0.255	0.02	oxic
300	2016-10-05	35	589.6	1.12797	1.29	0.042	0.0009	0.044	0.0037	54	0.02	0.01	2.7	2.1	0.289	0.053	oxic
300	2016-10-05	36	588.6	0.631	1.16	0.033	0.013	0.041	0.0026	52	0.02	0.01	2.8	2.1	0.343	0.062	suboxic
300	2016-10-05	38	586.6	0.278537	0.64	0.085	0.721	0.019	0.0016	36	0.02	0.01	2.5	2.3	0.878	0.435	suboxic
300	2016-10-05	45	579.6	0.15	0.75	0.13	1.174	0.019	0.0031	39	0.03	0.01	2.5	2.1	1.476	0.888	suboxic
300	2016-10-05	50	574.6	0.101231	0.82	0.12	1.268	0.013	0.0028	40	0.02	0.01	2.5	2.2	1.472	0.838	suboxic
300	2016-10-05	56	568.6	0.09	0.77	0.094	1.356	0.013	0.0035	38	0.02	0.01	2.5	2.2	1.582	0.814	suboxic
300	2016-11-22	23	606.4	8.78622	1.55	NA	0.0012	NA	0.0048	52.6	NA	NA	2.5	1.9	0.252	0.011	oxic
300	2016-11-22	47	582.4	0.345181	1.66	NA	0.184	NA	0.0055	52	NA	NA	2.3	2	0.332	0.051	suboxic
300	2016-11-22	55	574.4	0.163294	0.8	NA	1.264	NA	0.0066	41	NA	NA	2.6	2.2	0.958	0.526	suboxic
300	2017-05-01	2	611.4	9.48155	0.4	0.032	0.0024	0.74	0.012	24	NA	NA	3.1	3.4	0.999	0.034	oxic
300	2017-05-01	17	596.4	9.45544	0.39	0.037	0.0028	0.85	0.012	25	NA	NA	3.1	3.1	0.901	0.031	oxic
300	2017-05-01	28	585.4	9.43648	0.39	0.038	0.0037	0.89	0.021	24	NA	NA	3	3.3	0.88	0.035	oxic
300	2017-05-01	40	573.4	9.38	0.4	0.041	0.011	1.1	0.01	25	NA	NA	2.9	3.1	1.226	0.04	oxic
300	2017-06-06	2	627.5	8.22438	0.09	0.008	0.0007	0.076	0.007	16	NA	0.01	3	2.7	0.824	0.067	oxic
300	2017-06-06	10	619.5	7.90579	0.23	0.011	0.0008	0.111	0.011	17	NA	0.01	3.2	2.6	0.821	0.075	oxic
300	2017-06-06	20	609.5	7.62468	0.28	0.012	0.0008	0.113	0.0098	17.5	NA	0.01	3	2.9	0.807	0.075	oxic
300	2017-06-06	30	599.5	7.01646	0.3	0.011	0.0007	0.109	0.0086	19	NA	0.01	2.9	2.8	0.754	0.07	oxic
300	2017-06-06	40	589.5	6.26259	0.24	0.015	0.0009	0.127	0.012	15	NA	0.01	3	2.8	0.796	0.065	oxic
300	2017-06-06	55	574.5	2.82	0.38	0.08	0.049	0.152	0.0086	23	NA	0.01	3.1	2.5	0.739	0.089	oxic
300	2017-07-25	2	626.6	6.68413	0.36	0.009	0.0022	0.038	0.0054	30	0.008	NA	3.5	2.3	0.648	0.056	oxic
300	2017-07-25	17	611.6	0.178065	0.59	0.015	0.0008	0.061	0.0025	34.4	0.008	NA	3.3	2.4	0.659	0.111	suboxic
300	2017-07-25	30	598.6	0.119844	0.68	0.015	0.0009	0.038	0.0022	23.2	0.008	NA	2.9	2.4	0.462	0.106	suboxic
300	2017-07-25	43	585.6	0.05	0.53	NA	0.166	0.031	0.0014	18.7	0.008	NA	3.1	2.6	0.855	0.358	suboxic
300	2017-07-25	55	573.6	0.03	0.17	NA	0.594	0.016	0.024	20.9	0.008	NA	3.1	2.4	1.809	1.166	suboxic
300	2017-08-23	2	625.1	4.95023	0.86	0.01	0.0036	0.023	0.004	41.3	0.008	NA	3.2	2.2	0.349	0.055	oxic
300	2017-08-23	29	598.1	0.129296	0.71	0.047	0.0006	0.063	0.002	41.2	0.008	NA	3.2	2.3	0.557	0.214	suboxic
300	2017-08-23	40	587.1	0.0678873	0.03	0.1	0.404	0.025	0.008	18.2	0.008	NA	3.1	2.4	1.676	0.991	no_nitrate_possible_sulfide
300	2017-08-23	55	572.1	0.03	0.02	0.029	0.689	0.0058	0.061	19	0.011	NA	3.2	2.5	2.435	1.818	no_nitrate_possible_sulfide
300	2017-09-26	2	620.8	5.36	1.17	0.02	0.0007	0.042	NA	47.9	0.008	0.01	3.1	2.2	0.346	0.081	oxic
300	2017-09-26	14	608.8	5.3526	1.02	0.021	0.0004	0.051	0.0008	41.2	0.008	0.01	3	2.2	0.344	0.073	oxic
300	2017-09-26	25	597.8	7.03174	1.25	0.036	0.0018	0.2	0.0059	48.3	0.008	0.01	3.2	2.1	0.384	0.045	oxic
300	2017-09-26	28	594.8	6.9936	1.28	0.041	0.0025	0.24	0.0066	48.9	0.008	0.01	3.1	2.1	0.405	0.046	oxic
300	2017-09-26	35	587.8	6.28308	1.26	0.055	0.031	0.27	0.008	47.9	0.008	0.01	3.2	2	0.404	0.064	oxic
300	2017-09-26	38	584.8	4.86127	1.16	0.062	0.075	0.27	0.0056	44.6	0.008	0.01	3.2	2.1	0.478	0.121	oxic
300	2017-09-26	40	582.8	0.964051	0.96	0.12	0.129	0.13	0.0051	40.7	0.008	0.01	3.1	2.2	0.665	0.293	suboxic
300	2017-09-26	42	580.8	0.158961	0.41	0.1	0.4	0.069	0.0076	27.8	0.008	0.01	3.2	2.4	1.213	0.784	suboxic
300	2017-09-26	47	575.8	0.125077	0.18	0.029	0.553	0.039	0.0098	19.9	0.008	0.01	3.2	2.5	1.544	1.016	suboxic
300	2017-09-26	52	570.8	0.08	0	NA	0.972	0.067	0.012	19.2	0.008	0.01	3.4	2.5	2.859	2.112	no_nitrate_no_sulfide
300	2018-05-01	2	616.2	10.4622	0.4	0.02	0.0017	0.11	0.0062	31	NA	NA	2.6	2.1	0.672	0.038	oxic
300	2018-05-01	38	580.2	4.35351	0.98	0.053	0.04	0.11	0.0036	35	NA	NA	2.2	2	0.491	0.031	oxic
300	2018-05-01	47	571.2	3.48225	1.26	0.062	0.229	0.066	0.0031	40	NA	NA	2.1	2	4.029	0.03	suboxic
300	2018-06-18	2	630.4	7.53137	0.39	NA	0.0015	NA	0.277	32	NA	0.01	2.7	2.1	0.67	0.056	oxic
300	2018-06-18	15	617.4	7.13075	0.39	0.009	0.0004	0.029	0.0046	32	NA	0.01	2.7	2	0.595	0.053	oxic
300	2018-06-18	25	607.4	6.36771	0.43	0.018	0.0005	0.045	0.0052	30	NA	0.01	2.6	2.1	0.541	0.073	oxic
300	2018-06-18	35	597.4	6.2419	0.56	0.023	0.0007	0.061	0.0071	26	NA	0.01	2.6	2.6	0.522	0.067	oxic
300	2018-06-18	45	587.4	0.604578	0.76	0.024	0.0011	0.047	0.0032	26	NA	0.01	2.4	2.2	0.425	0.06	suboxic
300	2018-06-18	50	582.4	0.260714	0.89	NA	0.076	0.047	0.0035	28	NA	0.01	2.3	2.1	0.407	0.097	suboxic
300	2018-06-18	60	572.4	0.04	1.3	NA	0.71	0.011	0.003	38	NA	0.01	NA	NA	1.365	0.712	suboxic
300	2018-07-10	2	628.4	8.5168	0.58	0.004	0.001	0.017	0.0029	39	NA	NA	3.1	2.1	0.397	0.028	oxic
300	2018-07-10	35	595.4	0.39631	0.71	0.014	0.0018	0.025	0.0031	28	NA	NA	2.3	2.4	0.391	0.086	suboxic
300	2018-07-10	56	574.4	0.02	0.74	NA	0.7	0.009	0.0032	37	NA	NA	2.2	2.1	1.22	0.867	suboxic
300	2018-07-31	2	625.8	7.92692	0.94	0.004	0.0008	0.017	0.0024	47	NA	NA	3.2	2	0.321	0.016	oxic
300	2018-07-31	29	598.8	0.0712941	0.81	0.006	0.0014	0.018	0.0016	35	NA	NA	2.5	2.1	0.306	0.061	suboxic
300	2018-07-31	53	574.8	0.02	1.09	0.048	0.807	0.006	0.013	35.8	NA	NA	2.5	1.7	1.709	1.347	suboxic
300	2018-08-22	2	624.6	5.24811	0.9	0.006	0.0006	0.02	0.0016	45.7	NA	NA	2.9	2.1	0.298	0.061	oxic
300	2018-08-22	29	597.6	0.0535	0.89	0.01	0.012	0.034	0.0013	42.1	NA	NA	2.7	2.2	0.292	0.057	suboxic
300	2018-08-22	52	574.6	0.0263291	0.56	NA	0.815	0.012	0.01	35.9	NA	NA	2.4	1.9	1.977	1.666	suboxic
300	2018-09-11	2	621.7	6.48462	0.86	0.007	0.0007	0.022	0.0014	47.7	NA	NA	3	2	0.287	0.028	oxic
300	2018-09-11	33	590.7	0.137458	0.75	NA	0.186	0.038	0.0026	43.4	NA	NA	2.9	2.2	0.605	0.257	suboxic
300	2018-09-11	48	575.7	0.033662	0.07	NA	0.974	0.018	0.0083	35.8	NA	NA	2.4	1.8	2.288	1.609	suboxic
300	2018-09-25	2	620.1	6.20542	0.94	0.008	0.0008	0.027	0.0019	47	NA	0.01	2.9	2.1	0.355	0.056	oxic
300	2018-09-25	10	612.1	6.20527	0.93	0.008	0.0006	0.024	0.002	47	NA	0.01	2.9	2.1	0.317	0.049	oxic
300	2018-09-25	20	602.1	6.30456	0.94	0.01	0.0006	0.035	0.0023	48	NA	0.01	2.9	2.1	0.378	0.049	oxic
300	2018-09-25	30	592.1	5.93485	0.95	0.043	0.0017	0.1	0.0054	48	NA	0.01	3	2	0.361	0.137	oxic
300	2018-09-25	35	587.1	4.74569	0.99	0.063	0.037	0.094	0.0058	50	NA	0.01	3	1.9	0.434	0.129	oxic
300	2018-09-25	38	584.1	0.285493	0.31	0.043	0.762	0.047	0.0029	37	NA	0.01	2.8	2.1	1.626	0.75	suboxic
300	2018-09-25	39	583.1	0.375556	0.22	0.16	0.585	0.0635	0.0024	28.5	NA	0.01	2.5	2.1	1.595	1.038	suboxic
300	2018-09-25	40	582.1	0.34274	0.21	NA	0.568	0.031	0.0011	27	NA	0.01	2.3	2.1	1.099	0.834	suboxic
300	2018-09-25	42	580.1	0.236575	0	0.15	1.144	0.03	0.0035	24	NA	0.16	2.6	2.2	3.117	2.191	sulfidic
300	2018-09-25	50	572.1	0.09	0.002	0.063	1.169	0.018	0.0054	31	NA	0.01	2.5	1.9	2.421	1.968	no_nitrate_no_sulfide
300	2018-10-16	2	622	7.29929	1.33	0.006	0.001	0.019	0.0022	51	NA	NA	2.6	2.2	0.37	0.032	oxic
300	2018-10-16	22	602	7.29662	1.38	0.008	0.0008	0.03	0.0025	52	NA	NA	2.6	2.2	0.471	0.027	oxic
300	2018-10-16	48	576	0.104706	1.54	NA	1.176	0.04	0.0072	39	NA	NA	2.1	2.4	1.838	1.07	suboxic
300	2018-11-06	2	625.1	8.39659	1.46	0.002	0.001	0.017	0.0028	53	NA	NA	2.7	2	0.281	0.011	oxic
300	2018-11-06	48	579.1	1.63086	0.95	NA	0.59	0.071	0.0075	45	NA	NA	2.4	2.1	0.681	0.408	suboxic
300	2018-11-06	53	574.1	0.182625	0.19	NA	1.218	0.052	0.012	37	NA	NA	2.3	2	1.356	1.405	suboxic
300	2018-11-27	2	627.3	8.7744	1.72	0.014	0.002	0.01	0.0023	54	NA	NA	2.4	2.1	0.243	0.014	oxic
300	2018-11-27	55	574.3	11.6	1.98	0.006	0.0059	0.043	0.0053	57	NA	NA	2.2	1.7	0.291	0.029	oxic
300	2018-11-27	57	572.3	11.6006	1.99	0.007	0.006	0.049	0.0052	57	NA	NA	2.1	2	0.253	0.017	oxic
300	2019-07-25	2	627.8	7.7972	0.84	0.005	0.0011	0.018	0.0022	39	NA	0.01	2.9	2.1	0.42	0.026	oxic
300	2019-07-25	30	599.8	5.19867	0.6	0.013	0.0015	0.034	0.0029	22.8	NA	0.01	2.7	2.4	0.393	0.049	oxic
300	2019-07-25	35	594.8	4.47326	0.68	0.022	0.0018	0.037	0.0026	22.3	NA	0.01	2.8	2.5	0.431	0.052	oxic
300	2019-07-25	40	589.8	3.36767	0.76	0.035	0.0051	0.031	0.0026	21.8	NA	0.01	2.9	2.5	0.419	0.061	oxic
300	2019-07-25	50	579.8	0.316395	1.61	NA	0.879	0.059	0.012	41.7	NA	0.01	3	2	0.623	0.108	suboxic
300	2019-07-25	56	573.8	0.236098	1.38	0.027	0.807	0.064	0.011	39.8	NA	0.01	3.1	2.1	0.691	0.087	suboxic
310	2015-05-18	2	626.9	7.23255	0.8	NA	0.0033	NA	0.004	40.4	NA	NA	3	2.1	0.506	0.033	oxic
310	2015-05-18	10	618.9	6.79655	0.82	NA	0.001	NA	0.004	40.2	NA	NA	2.9	2.1	0.521	0.039	oxic
310	2015-05-18	20	608.9	5.48082	0.85	NA	0.017	NA	0.006	39.7	NA	NA	2.8	2.3	0.39	0.042	oxic
310	2015-05-18	28	600.9	3.156	1.09	NA	0.032	NA	NA	40.2	NA	NA	2.4	2	0.334	0.09	oxic
310	2015-05-18	35	593.9	0.544375	0.76	NA	0.662	NA	0.003	41.1	NA	NA	2.3	2.2	1.096	0.894	suboxic
310	2015-06-06	2	630.7	8.17228	0.72	NA	0.001	NA	0.0065	38.8	NA	NA	2.6	2.1	0.51	0.039	oxic
310	2015-06-06	10	622.7	7.81633	0.7	NA	0.0009	NA	0.01	39.2	NA	NA	2.6	2.1	0.479	0.04	oxic
310	2015-06-06	20	612.7	4.51985	1.14	NA	0.0009	NA	0.009	38.5	NA	NA	2.5	2.1	0.386	0.04	oxic
310	2015-06-06	32	600.7	0.374861	1.16	NA	0.132	NA	0.002	40	NA	NA	2.3	2.1	0.573	0.133	suboxic
310	2015-06-06	38	594.7	0.226418	1.35	NA	0.802	NA	0.004	41	NA	NA	2.4	2	1.471	1.189	suboxic
310	2015-07-14	2	629.6	6.49387	0.68	NA	0.0009	NA	0.002	44.1	NA	NA	3	2.3	0.386	0.012	oxic
310	2015-07-14	13	618.6	2.62967	0.69	NA	0.0009	NA	0.002	43.9	NA	NA	3	2.3	0.327	0.026	oxic
310	2015-07-14	23	608.6	0.778254	0.86	NA	0.0006	NA	0.002	39.5	NA	NA	2.4	2.4	0.151	0.051	suboxic
310	2015-07-14	30	601.6	0.17	0.51	NA	0.203	NA	NA	38.6	NA	NA	2.5	2.3	0.416	0.217	suboxic
310	2015-07-14	35	596.6	0.138889	0.01	NA	0.777	NA	0.004	38.9	NA	NA	2.7	2.1	1.153	1.089	no_nitrate_possible_sulfide
310	2015-08-10	2	625.3	7.17833	0.61	NA	0.0009	NA	0.0043	45.1	NA	NA	3.4	2	0.36	0.01	oxic
310	2015-08-10	13	614.3	5.292	0.61	NA	0.0008	NA	0.0051	44.8	NA	NA	3.3	2	0.298	0.01	oxic
310	2015-08-10	24	603.3	0.192344	0.93	NA	0.0003	NA	0.0017	44.5	NA	NA	2.9	2.3	0.275	0.045	suboxic
310	2015-08-10	29	598.3	0.167969	0.38	NA	0.0014	NA	0.0015	43	NA	NA	2.7	2.3	0.443	0.209	suboxic
310	2015-08-10	33	594.3	0.190303	0.01	NA	1.607	NA	0.019	36.9	NA	NA	2.7	2.1	1.362	1.078	no_nitrate_possible_sulfide
310	2015-09-08	2	624.6	6.96	0.91	NA	0.0005	NA	0.0021	46.8	NA	NA	2.9	2.1	0.238	0.011	oxic
310	2015-09-08	10	616.6	6.84	0.91	NA	0.0003	NA	0.0021	46.7	NA	NA	2.9	2.2	0.272	0.021	oxic
310	2015-09-08	20	606.6	6.8803	0.92	NA	0.0002	NA	0.0018	46.9	NA	NA	2.9	2.1	0.263	0.02	oxic
310	2015-09-08	27	599.6	7	1.02	NA	0.0006	NA	0.0038	48.1	NA	NA	3.1	2	0.282	0.019	oxic
310	2015-09-08	32	594.6	6.88386	1.09	NA	0.0008	NA	0.0048	48.7	NA	NA	3.1	2.1	0.398	0.031	oxic
310	2015-10-01	2	623.8	7.55046	1.08	NA	0.0006	NA	0.0029	47	NA	NA	3	1.9	0.241	0.023	oxic
310	2015-10-01	5	620.8	7.5241	1.07	NA	0.0006	NA	0.0046	47	NA	NA	3	1.9	0.231	0.018	oxic
310	2015-10-01	7.5	618.3	7.50842	1.11	NA	0.0006	NA	0.0015	49	NA	NA	3	1.9	0.241	0.023	oxic
310	2015-10-01	20	605.8	8.01985	1.18	NA	0.0008	NA	0.0024	49	NA	NA	3	1.9	0.231	0.017	oxic
310	2015-10-01	25	600.8	8.12672	1.31	NA	0.0099	NA	0.0036	50	NA	NA	3	1.9	0.321	0.018	oxic
310	2015-10-01	30	595.8	8.12484	1.45	NA	0.015	NA	0.0026	52	NA	NA	3.1	1.7	0.284	0.016	oxic
310	2015-10-01	33	592.8	8.06	1.43	NA	0.023	NA	0.002	52	NA	NA	2.8	2.1	0.251	0.013	oxic
310	2015-10-19	2	624.1	7.55508	1.27	NA	0.0002	NA	NA	48	0.05	NA	2.8	1.9	0.217	0.014	oxic
310	2015-10-19	17	609.1	7.7559	1.32	NA	0.0003	NA	NA	49	0.05	NA	2.7	1.9	0.204	0.018	oxic
310	2015-10-19	32	594.1	8.08475	1.57	NA	0.0026	NA	0.0025	52	0.05	NA	2.5	1.8	0.268	0.01	oxic
310	2016-05-17	2	628.3	9.73867	0.41	NA	0.0017	NA	0.013	23.4	0.05	NA	3.2	2.8	0.814	0.037	oxic
310	2016-05-17	14	616.3	8.91088	0.41	NA	0.0009	NA	0.009	23.5	0.05	NA	3.1	2.7	0.746	0.042	oxic
310	2016-05-17	27	603.3	5.09273	0.5	NA	0.0025	NA	0.011	24.5	0.05	NA	3	2.7	0.647	0.038	oxic
310	2016-05-17	36	594.3	0.26541	0.8	NA	0.191	NA	0.0083	26.4	0.05	NA	2.9	2.6	0.571	0.063	suboxic
310	2016-07-12	2	628.8	7.36541	0.72	NA	0.0011	NA	0.0037	41.2	NA	NA	3.2	2.1	0.42	0.039	oxic
310	2016-07-12	14	616.8	2.89029	0.69	NA	0.0005	NA	0.022	39.1	NA	NA	3.1	2.2	0.414	0.031	oxic
310	2016-07-12	19	611.8	4.91548	0.36	NA	0.0004	NA	0.0078	19.2	NA	NA	2.8	2.4	0.384	0.022	oxic
310	2016-07-12	25	605.8	1.41913	0.84	NA	0.0019	NA	0.0095	32	NA	NA	2.6	2.5	0.321	0.036	oxic
310	2016-07-12	37	593.8	0.164507	0.1	NA	0.795	NA	0.013	22.6	NA	NA	2.9	2.2	2.045	1.506	suboxic
310	2016-09-07	2	623.1	5.74296	0.84	NA	0.0021	NA	0.0025	50.4	0.01	NA	3.2	2.1	0.297	0.039	oxic
310	2016-09-07	20	605.1	6.295	0.9	NA	0.0007	NA	0.0033	51.5	0.01	NA	3.2	2.2	0.232	0.029	oxic
310	2016-09-07	30	595.1	6.15	1.03	NA	0.028	NA	0.0061	52.2	0.01	NA	3.3	2.1	0.324	0.042	oxic
310	2016-10-06	2	622.5	7.42017	1.11	0.012	0.0013	0.048	0.0023	53	0.02	0.01	2.9	1.9	0.296	0.034	oxic
310	2016-10-06	5	619.5	7.43944	1.1	0.011	0.0011	0.048	0.0026	52.5	0.02	0.01	2.9	2	0.268	0.019	oxic
310	2016-10-06	9	615.5	7.46885	1.11	0.012	0.0012	0.057	0.0024	54	0.02	0.01	2.8	2.1	0.264	0.03	oxic
310	2016-10-06	25	599.5	7.64654	1.3	0.021	0.003	0.14	0.006	54	0.02	0.01	2.8	2	0.297	0.023	oxic
310	2016-10-06	30	594.5	7.45934	1.45	0.033	0.0081	0.25	0.005	56	0.02	0.01	2.6	2.1	0.294	0.029	oxic
310	2017-05-01	2	611.4	9.44634	0.39	0.043	0.006	1.3	0.012	25	NA	NA	3.1	3.2	0.865	0.031	oxic
310	2017-05-01	11	602.4	9.43406	0.38	0.042	0.0053	1.2	0.011	25	NA	NA	3	3.2	0.868	0.03	oxic
310	2017-05-01	20	593.4	9.38	0.36	0.049	0.0073	1.4	0.014	24	NA	NA	3	3.3	0.88	0.028	oxic
310	2017-06-08	2	628.1	9.04851	0.02	0.005	0.0007	0.065	0.0076	15	NA	0.01	3.1	2.7	0.896	0.057	oxic
310	2017-06-08	10	620.1	8.27734	0.27	0.014	0.0009	0.175	0.017	14	NA	0.01	2.9	2.9	0.997	0.08	oxic
310	2017-06-08	20	610.1	7.89462	0.33	0.023	0.0011	0.268	0.016	15	NA	0.01	3	2.8	0.98	0.088	oxic
310	2017-06-08	25	605.1	7.59521	0.34	0.024	0.001	0.264	0.015	16	NA	0.01	2.9	2.9	0.997	0.093	oxic
310	2017-06-08	30	600.1	6.7737	0.33	0.03	0.0009	0.295	0.0096	16.5	NA	0.01	2.9	2.8	1.049	0.089	oxic
310	2017-06-08	35	595.1	4.05247	0.32	0.03	0.0008	0.157	0.0034	20	NA	0.01	2.9	2.7	0.595	0.082	oxic
310	2017-07-25	2	626.6	5.45014	0.58	NA	0.0029	0.083	0.0042	39	0.008	NA	3.4	2.4	0.663	0.08	oxic
310	2017-07-25	10	618.6	5.30027	0.58	0.03	0.0008	0.11	0.0024	39	0.008	NA	3.2	2.4	0.578	0.082	oxic
310	2017-07-25	24	604.6	0.120462	0.48	0.058	0.0069	0.13	0.0017	33	0.008	NA	3.1	2.4	0.543	0.145	suboxic
310	2017-07-25	34	594.6	0.0653448	0.01	NA	1.043	0.067	0.052	17	0.39	NA	3.7	2.9	2.56	2.107	no_nitrate_possible_sulfide
310	2017-08-23	2	625.1	6.78125	0.67	0.017	0.0023	0.05	0.003	42.1	0.008	NA	3.3	2.3	0.422	0.058	oxic
310	2017-08-23	34	593.1	0.173623	0.53	0.077	0.216	0.4	0.005	43.8	0.064	NA	3.6	2.3	1.281	0.673	suboxic
310	2017-09-28	2	619.8	7.18597	1.16	0.012	0.0003	0.045	0.0036	49.7	0.008	0.01	3	2.2	0.288	0.044	oxic
310	2017-09-28	9	612.8	6.78545	1.19	0.012	0.0006	0.052	0.0021	48.7	0.008	0.01	3.1	2.2	0.298	0.037	oxic
310	2017-09-28	15	606.8	8.18127	1.19	0.013	0.0004	0.083	0.0027	49.3	0.008	0.01	3.1	2.1	0.276	0.026	oxic
310	2017-09-28	18	603.8	8.71316	1.22	0.019	0.0006	0.14	0.0054	49.5	0.008	0.01	3.1	2.1	0.323	0.024	oxic
310	2017-09-28	20	601.8	8.86814	1.33	0.031	0.0021	0.28	0.0083	49.1	0.008	0.01	3	2.1	0.401	0.026	oxic
310	2017-09-28	25	596.8	8.89935	1.41	0.037	0.006	0.43	0.0089	49.9	0.008	0.01	3	2.2	0.393	0.02	oxic
310	2017-09-28	30	591.8	8.86	1.41	0.042	0.007	0.52	0.007	49.4	0.008	0.01	2.8	2.2	0.388	0.021	oxic
310	2018-06-19	2	630.5	8.39182	0.36	0.01	0.0008	0.046	0.0031	34	NA	0.01	2.6	2.2	0.54	0.167	oxic
310	2018-06-19	15	617.5	7.98162	0.37	0.013	0.0005	0.054	0.0034	34	NA	0.01	2.7	2.1	0.455	0.045	oxic
310	2018-06-19	25	607.5	6.56587	0.37	0.018	0.0006	0.073	0.0045	34	NA	0.01	2.7	2.2	0.581	0.048	oxic
310	2018-06-19	30	602.5	4.37641	0.47	0.037	0.0009	0.088	0.0037	30	NA	0.01	2.5	2.2	0.432	0.051	oxic
310	2018-06-19	35	597.5	2.34158	0.47	0.046	0.117	0.054	0.0021	27	NA	0.01	2.5	2.3	0.618	0.28	suboxic
310	2018-06-19	37	595.5	0.671842	0.18	0.033	0.358	0.049	0.0021	26	NA	0.01	2.7	2.2	0.882	0.674	suboxic
310	2018-06-19	40	592.5	0.211667	0.002	NA	1.07	0.045	0.0069	25	NA	0.32	2.8	2.4	2.014	1.17	sulfidic
310	2018-09-25	2	620.1	7.36154	0.87	0.003	0.0057	0.045	0.0026	50	NA	0.01	3.1	2	0.379	0.059	oxic
310	2018-09-25	20	602.1	7.6679	0.93	0.013	0.0021	0.12	0.0034	51	NA	0.01	3.1	2	0.345	0.084	oxic
310	2018-09-25	25	597.1	7.87575	0.98	0.032	0.0069	0.35	0.0055	49	NA	0.01	3.2	1.8	0.564	0.056	oxic
310	2019-07-23	2	628.3	8.60457	0.89	0.006	0.0008	0.024	0.0044	40.5	NA	0.01	2.9	2.3	0.459	0.028	oxic
310	2019-07-23	13	617.3	6.24885	0.93	0.016	0.0011	0.06	0.0049	39	NA	0.01	2.8	2.3	0.445	0.039	oxic
310	2019-07-23	17	613.3	2.8637	0.86	0.073	0.0014	0.083	0.0046	36.3	NA	0.01	2.8	2.3	0.397	0.036	oxic
310	2019-07-23	19	611.3	2.29173	0.87	0.065	0.0012	0.088	0.0045	36	NA	0.01	3	2.3	0.405	0.035	oxic
310	2019-07-23	26	604.3	2.99031	0.71	0.051	0.0036	0.087	0.0031	25	NA	0.01	2.8	2.5	0.385	0.054	oxic
310	2019-07-23	27	603.3	2.67771	0.68	0.051	0.0016	0.073	0.0025	25	NA	0.01	2.9	2.3	0.419	0.057	oxic
310	2019-07-23	35	595.3	0.196857	0.34	0.134	0.738	0.044	0.0053	22.3	NA	0.01	3.1	2.5	0.958	0.489	suboxic
318	2016-05-17	2	628.3	9.06767	0.49	NA	0.002	NA	0.012	23.9	0.05	NA	3.1	2.8	0.791	0.029	oxic
318	2016-05-17	9	621.3	8.23548	0.51	NA	0.0021	NA	0.012	23.4	0.05	NA	3	2.6	0.721	0.035	oxic
318	2016-05-17	22	608.3	7.95983	0.37	NA	0.0025	NA	0.014	18.1	0.05	NA	3	2.6	0.725	0.04	oxic
318	2016-07-12	2	628.8	5.9	0.61	NA	0.0046	NA	0.0061	35.1	NA	NA	2.9	2.6	0.352	0.086	oxic
318	2016-07-12	10	620.8	5.31	0.6	NA	0.0009	NA	0.0073	35.4	NA	NA	3.2	2.1	0.437	0.034	oxic
318	2016-07-12	16	614.8	3.05786	0.74	NA	0.0023	NA	0.0062	41.4	NA	NA	3.2	2.1	0.395	0.034	oxic
318	2016-07-12	19	611.8	1.57229	0.3	NA	0.034	NA	0.0064	17.9	0.03	NA	2.9	2.2	0.342	0.02	oxic
318	2016-07-12	25	605.8	0.1	0.44	NA	0.62	NA	0.0093	32.1	NA	NA	2.8	2.2	0.45	0.104	suboxic
318	2016-09-07	2	623.1	7.48754	0.76	NA	0.0013	NA	0.0026	48	0.01	NA	3.4	2	0.272	0.021	oxic
318	2016-09-07	14	611.1	8.09619	1.02	NA	0.002	NA	0.0087	53.1	0.01	NA	3.5	2.1	0.372	0.027	oxic
318	2016-09-07	19	606.1	7.37794	1.11	NA	0.012	NA	0.006	53.6	0.01	NA	3.4	2.2	0.378	0.026	oxic
318	2016-10-06	2	622.5	9.2354	1.2	0.012	0.0008	0.06	NA	51	0.02	0.01	2.7	2	0.32	0.027	oxic
318	2016-10-06	5	619.5	9.011	1.35	0.011	0.0007	0.054	NA	55	0.02	0.01	2.6	2.1	0.338	0.02	oxic
318	2016-10-06	15	609.5	8.84648	1.45	0.023	0.011	0.24	0.005	56	0.02	0.01	2.6	2	0.371	0.018	oxic
318	2016-10-06	19	605.5	8.8	1.25	0.027	0.015	0.35	0.009	50	0.02	0.01	2.6	2.1	0.275	0.023	oxic
318	2016-11-22	2	627.4	9.75	1.54	NA	0.021	NA	0.0044	53.7	NA	NA	2.5	1.9	0.266	0.01	oxic
318	2016-11-22	20	609.4	9.06694	1.92	NA	0.0065	NA	0.01	52.2	NA	NA	2.3	1.9	0.288	0.012	oxic
318	2017-06-08	2	628.1	8.93	0.36	0.016	0.0012	0.255	0.014	16	NA	0.01	3	2.8	1.084	0.01	oxic
318	2017-06-08	10	620.1	8.83203	0.35	0.023	0.0016	0.369	0.011	15	NA	0.01	3	2.7	1.168	0.01	oxic
318	2017-06-08	19	611.1	8.78	0.35	0.022	0.0015	0.349	0.014	15	NA	0.01	2.9	2.7	1.177	0.01	oxic
318	2017-07-25	2	626.6	7.10385	0.61	0.03	0.0037	0.15	0.0041	41	0.008	NA	3.5	2.6	0.654	0.011	oxic
318	2017-07-25	10	618.6	6.98948	0.39	0.037	0.0013	0.19	0.003	27	0.008	NA	3.4	2.4	0.628	0.01	oxic
318	2017-07-25	21	607.6	0.290154	0.58	0.07	0.0081	0.28	0.0026	40	0.008	NA	3.2	2.3	0.539	0.01	suboxic
318	2017-08-23	2	625.1	7.73	0.62	0.016	0.0017	0.073	0.002	42.7	0.008	NA	3.7	2.2	0.378	0.027	oxic
318	2017-08-23	12	615.1	8.63947	0.63	0.032	0.0011	0.19	0.002	44.9	0.008	NA	3.7	2.3	0.61	0.043	oxic
318	2017-08-23	21	606.1	7.36	0.66	0.07	0.0046	0.61	0.006	47	0.008	NA	3.5	2.4	0.519	0.035	oxic
318	2017-09-28	2	619.8	12.5295	1	0.012	0.0005	0.078	0.0029	51	0.008	0.01	3.2	2.2	0.334	0.023	oxic
318	2017-09-28	4	617.8	10.253	1.33	0.019	0.0011	0.18	0.007	52.3	0.008	0.01	3	2.1	0.44	0.029	oxic
318	2017-09-28	8	613.8	9.60655	1.49	0.028	0.0031	0.35	0.0083	52.7	0.008	0.01	2.8	2.1	0.499	0.03	oxic
318	2017-09-28	12	609.8	9.16	1.48	NA	0.0059	0.4	0.0081	51.8	0.008	0.01	3	2	0.506	0.035	oxic
318	2018-05-01	6	612.2	9.97667	0.44	0.029	0.0033	0.31	0.01	29	NA	NA	2.9	2.4	7.483	0.045	oxic
318	2018-06-19	2	630.5	12.511	0.36	0.016	0.001	0.067	0.0043	36	NA	0.01	3.1	2	0.487	0.048	oxic
318	2018-06-19	13	619.5	10.2599	0.37	0.029	0.001	0.13	0.0049	36.5	NA	0.01	3	2	0.625	0.052	oxic
318	2018-06-19	25	607.5	9.24	0.37	0.063	0.0019	0.36	0.008	37	NA	0.01	2.9	2	0.513	0.057	oxic
318	2018-07-10	9	621.4	7.26	0.86	0.016	0.0007	0.081	0.0033	47	NA	NA	3.3	2.2	0.49	0.054	oxic
318	2018-07-10	22	608.4	0.99	0.6	0.042	0.032	0.15	0.0058	43	NA	NA	3.1	2.3	0.473	0.089	suboxic
318	2018-07-31	16	611.8	0.933676	1.06	0.04	0.0083	0.2	0.0031	45.3	NA	NA	2.9	2.1	0.425	0.085	suboxic
318	2018-08-22	10	616.6	7.05191	0.88	0.0265	0.0009	0.11	0.0033	47	NA	NA	3.2	2.1	0.416	0.095	oxic
318	2018-09-11	9	614.7	8.35429	0.85	0.032	0.0027	0.2	0.0065	53.7	NA	NA	3.5	2	0.614	0.08	oxic
318	2018-10-16	6	618	9.78939	1.7	0.004	0.0066	0.051	0.0056	53	NA	NA	2.8	2	0.409	0.039	oxic
318	2018-11-06	19	608.1	10.1728	1.9	0.008	0.0083	0.1	0.0079	53	NA	NA	2.5	2	0.314	0.027	oxic
318	2018-11-27	21	608.3	12.4788	2.03	0.009	0.0032	0.061	0.0051	57	NA	NA	2.2	1.9	0.286	0.012	oxic
318	2019-07-22	2	628.6	8.40358	0.89	0.007	0.0008	0.029	0.0052	38.7	NA	0.01	2.9	2.2	0.48	0.028	oxic
318	2019-07-22	20	610.6	5.934	1.01	0.045	0.023	0.168	0.013	41	NA	0.01	3	2.3	0.501	0.032	oxic
318	2019-07-22	21	609.6	5.44471	0.97	0.049	0.02	0.205	0.013	40.3	NA	0.01	3.1	2.2	0.578	0.059	oxic
318	2019-07-22	24	606.6	0.26	0.51	0.027	0.494	0.31	0.0072	33.1	NA	0.01	3.1	2.4	0.472	0.044	suboxic

## Sheet: Table S2-MG_read_count
					Pre-processing	Post-processing
Metagenome ID	Date	River mile	Depth (m)	Redox classification	Paired reads	Paired reads	Single reads	Merged reads
KMBP002A	2017-09-25	286	30	suboxic	90204604	60627901	13333426	15115517
KMBP002B	2017-09-25	286	34	suboxic	80106449	56074713	12354949	10784424
KMBP002C	2017-09-25	286	55	suboxic	73165940	49615705	17095617	5396276
KMBP002D	2017-09-25	286	63	suboxic	89505278	60073971	17894860	10448394
KMBP003A	2017-09-25	286	10	oxic	20997469	17333927	1335134	2212484
KMBP003B	2017-09-25	286	20	oxic	17210514	14640016	1170040	1325719
KMBP003C	2017-09-25	286	22	oxic	18676116	15890987	1249951	1464685
KMBP003D	2017-09-25	286	38	oxic	18285673	15275729	918234	2011651
KMBP003E	2017-09-25	286	45	suboxic	20985124	18081887	1235536	1599619
KMBP003F	2017-09-25	286	73	euxinic	16173076	13894382	1185767	1045576
KMBP003G	2017-09-26	300	35	oxic	16254912	13573775	767431	1806439
KMBP003H	2017-09-26	300	40	suboxic	15693632	13475784	837616	1303721
KMBP003I	2017-09-26	300	47	suboxic	56416538	47146238	1857526	7208002
KMBP003J	2017-09-26	300	52	suboxic	47515139	38121187	1915596	7321497
KMBP004A	2019-07-22	314	26	NA	102062697	89446315	1416057	10571891
KMBP004B	2019-07-22	318	24	NA	110556372	102003918	2461470	5344406
KMBP004C	2019-07-23	310	35	suboxic	125074624	108354383	1509951	14385783
KMBP004D	2019-07-22	305	39	NA	152303919	141256085	3319772	6818844
KMBP004E	2019-07-24	286	76	NA	108609268	97233701	1279801	9663460
KMBP004F	2019-07-25	300	56	suboxic	478335700	441335402	9979279	25370797
KMBP007A	2018-09-24	286	36	suboxic	115054758	61889631	4229165	48106492
KMBP007B	2018-09-24	286	60	suboxic	112454459	62746081	3046579	46308221
KMBP007C	2018-09-24	286	74	suboxic	99346553	57695264	2820928	38577842
KMBP008A	2018-09-24	286	20	oxic	45217983	25735466	997480	18256185
KMBP008B	2018-09-24	286	26	oxic	38427268	20720259	1619763	15719744
KMBP008C	2018-09-24	286	30	oxic	37546514	20175837	1427374	15684560
KMBP008D	2018-09-24	286	42	oxic	42440308	24689511	1513800	16063602
KMBP008E	2018-09-24	286	50	suboxic	41790554	24041202	837022	16820174
KMBP008F	2018-09-25	300	38	suboxic	37440995	23340667	1123283	12825069
KMBP008G	2018-09-25	300	42	euxinic	37240654	21216322	2000598	13885073
KMBP008H	2018-09-25	300	50	suboxic	54246629	30796729	982757	22332735
KMBP009A	2019-07-25	300	40	oxic	113838480	64490211	3430269	44288983
KMBP009B	2019-07-25	300	50	suboxic	119046709	69838328	3000392	45953523
KMBP009C	2019-07-23	310	27	oxic	105151358	51837638	4401579	46394485
				Median:	5.53316e+07

## Sheet: Table S3-assembly_stats
Assembly ID	Number of contigs	L50	N50	Maximum contig length (bp)	Total length of assembled contigs (bp)	Number of ORFs	Metagenomes used in assembly
fall2017cluster1	193409	41987	2241	398202	422000000	545982	KMBP003A;KMBP003G
fall2017cluster2	213743	44180	2435	1127769	491000000	624320	KMBP003B;KMBP003C
fall2017cluster3	565769	108293	2738	1119489	1390000000	1760121	KMBP002A;KMBP002B;KMBP003H
fall2017cluster4	191439	33756	2815	785241	479000000	570672	KMBP003D;KMBP003E
fall2017cluster5	340063	48025	3505	1042815	954000000	1109725	KMBP002C;KMBP003I
fall2017cluster6	364457	53598	3445	1068279	1010000000	1188989	KMBP002D;KMBP003F;KMBP003J
fall2017coassembly	1439060	241611	3098	1119614	3810000000	4489879	KMBP002A;KMBP002B;KMBP002C;KMBP002D;KMBP003A;KMBP003B;KMBP003C;KMBP003D;KMBP003E;KMBP003F;KMBP003G;KMBP003H;KMBP003I;KMBP003J
HC18EP01	212770	38993	2660	365950	519000000	623501	KMBP008A
HC18HY01	162941	29834	2827	844327	406000000	487182	KMBP008D
HC18HY02	435108	65777	3479	1048908	1220000000	1410037	KMBP007B;KMBP007C;KMBP008E
HC18HY300	264922	43457	2987	435827	687000000	790342	KMBP008G;KMBP008H
HC18ME01	221016	46640	2420	431420	504000000	618459	KMBP008B;KMBP008C
HC18ME02	285202	42636	3123	2293260	757000000	871948	KMBP007A
HC18ME300	100899	19897	2459	302707	233000000	292837	KMBP008F
KMBP004A	245396	40721	2789	369223	610000000	759996	KMBP004A
KMBP004B	307764	49050	3151	470843	818000000	983498	KMBP004B
KMBP004C	197490	28378	3483	369894	546000000	650347	KMBP004C
KMBP004D	324513	37398	5315	861260	1110000000	1250138	KMBP004D
KMBP004E	287400	43993	3939	563812	858000000	1021636	KMBP004E
KMBP004F	907471	115502	4864	921878	3010000000	3531345	KMBP004F
KMBP009A	375034	65754	2887	1185219	951000000	1131748	KMBP009A
KMBP009B	336869	56543	2896	465807	857000000	1008132	KMBP009B
KMBP009C	246807	54580	2377	1270087	553000000	671918	KMBP009C

## Sheet: Table S4-metabolic_genes
Metagenome ID	Date	River mile	Depth (m)	Elevation (m)	aprA	ccoN	ccoO	ccoP	cluster_1_ExtE	cluster_2_Omb	cluster_3	coxA	coxB	cydA	cydB	cyoA	cyoB	cyoC	cyoD	dsrA	dsrB	dsrD	fae	fdhA_1	fghA	frmA	mauA	mauB	mcrA	mcrA_speth	mcrB	mcrC	met_CoM_red_A2	met_CoM_red_D	methan_mark_2	methan_mark_3	methan_mark_6	methan_mark_8	mmoD	moor	mtrA	mycoS_dep_FDH	napA	narG	narH	narI	nirK	nirS	nosZ
KMBP002A	2017-09-25	286	30	593.1	1.717	22.9577	28.223	22.2045	0.0077		0.0487	199.358	68.0009	39.1409	34.6574	0.0919		0.0252	0.0788	0.0296	1.732	0.016	45.7806	0.0524	1.5043	1.4991	1.2849	1.3538	0.0693	0.1087	0.0394	0.0394	0.0392	0.0698	0.0118	0.0045	0.0258	0	0.3872	256.542	0.0138	0.0718	4.673	11.6192	9.6048	18.2919	5.6978	6.2838	7.1813
KMBP002B	2017-09-25	286	34	589.1	5.0163	31.7778	39.2708	30.4009	0		0.1197	252.399	77.3411	56.8713	51.7742	0.1283		0.0908	0.1366	0.0302	5.1917	0.0202	54.4161	0.0809	3.2171	3.1369	1.3218	1.3876	0.1501	0.2336	0.0589	0.0589	0.1075	0.1238	0.0313	0.0106	0.0313	0.0046	0.7971	367.127	0.0538	0.1298	10.6522	17.9031	16.2649	25.9743	7.9083	16.0937	11.5274
KMBP002C	2017-09-25	286	55	568.1	23.6436	70.9584	76.4571	60.0933	0.0277		0.0503	326.092	57.1352	12.1772	7.7606	0.0476		0.0604	0.0626	0.0021	19.2619	0.0041	5.5703	0.0778	5.8085	3.6892	0.0642	0.0671	0.1636	0.2597	0.0488	0.0488	0.0681	0.109	0.035	0.0423	0.0648	0.0086	0.0282	517.044	0.0299	0.0729	30.2368	38.1694	37.7868	39.7713	18.0347	60.3552	44.0066
KMBP002D	2017-09-25	286	63	560.1	41.3847	88.6062	95.0619	93.1696	0.0562		0.0177	364.569	61.0997	13.0478	10.6742	0.0751		0.129	0.129	0.4397	32.7001	0.311	4.6226	0.1271	8.0193	3.2115	0.0414	0.0414	0.2283	0.3619	0.11	0.11	0.1258	0.2261	0.041	0.1183	0.0571	0.0427	0.017	670.429	0.1073	0.0302	58.7895	44.6558	43.8498	44.4555	10.9503	100.226	56.3062
KMBP003A	2017-09-25	286	10	613.1	0.2175	12.276	17.2344	8.2816	0		0.6944	183.536	75.2125	17.8985	6.708	0.1394		0.0043	0.0158	0	0.1507	0	8.8799	0.0504	4.6893	4.0336	0.0717	0.0717	0	0	0	0	0	0.004	0	0	0.0104	0	0.0351	259.189	0.0091	0.3498	0.2268	3.3181	2.7849	4.1223	2.8952	1.1372	1.4434
KMBP003B	2017-09-25	286	20	603.1	2.092	27.2616	34.8095	22.9671	0		0.4441	242.571	75.7904	43.3965	34.4491	0.1264		0.1092	0.2175	0.0359	2.3587	0.0438	34.694	0.1092	4.4955	4.6418	1.0196	1.1169	0.1454	0.2267	0.0324	0.0324	0.0534	0.077	0.0397	0.026	0	0	0.3873	335.96	0.0136	0.4335	4.7175	12.2046	11.2176	16.3742	5.9786	8.6936	6.542
KMBP003C	2017-09-25	286	22	601.1	2.1564	26.1845	33.7734	24.3694	0		0.3146	231.588	78.152	37.7345	28.1845	0.1009		0.1953	0.2495	0.04	2.6514	0.0116	32.1508	0.0967	3.7821	4.1149	1.028	1.1162	0.0507	0.0507	0.0837	0.0837	0.057	0.1845	0.0357	0.0149	0.0223	0	0.2957	330.447	0.0113	0.2892	4.6783	11.0455	10.0769	13.8177	4.8729	8.1172	5.8189
KMBP003D	2017-09-25	286	38	585.1	2.367	27.0958	30.6728	13.8132	0.0059		0.1641	272.41	77.9441	27.5809	22.2339	0.3192		0.2748	0.3012	0.0038	2.598	0.0016	27.3293	0.1738	3.7283	4.0753	0.1321	0.1321	0.0445	0.0775	0	0	0.0282	0.0028	0.0401	0	0.0224	0	0.0861	322.567	0	0.7836	3.7595	13.8044	12.9308	17.3146	10.8287	9.1372	15.7508
KMBP003E	2017-09-25	286	45	578.1	11.6303	49.0958	52.9679	43.9678	0.0207		0.0494	256.513	65.0618	20.8507	19.01	0.0793		0.157	0.1662	0	9.9218	0.0021	24.3332	0.119	4.0769	4.0188	0.1308	0.1359	0.0756	0.1192	0.0238	0.0238	0.0208	0.0455	0	0.0068	0.0002	0.0013	0.0355	366.756	0.0553	0.3626	10.5017	36.6787	37.5896	42.2319	18.7581	21.7887	21.4928
KMBP003F	2017-09-25	286	73	550.1	12.2268	43.0661	48.5884	37.578	0.0288		0.0369	285.281	65.7782	47.8923	36.8412	0.2933		0.3458	0.3458	4.3271	12.6928	3.0109	7.2963	0.4816	4.7067	2.9396	0.0864	0.0864	1.9816	3.1864	0.8307	0.8307	1.2076	1.5498	0.3805	0.7086	0.3224	0.1472	0.0571	560.873	0.6743	0.0306	26.8767	25.2863	23.6789	25.081	10.3919	57.1019	28.7252
KMBP003G	2017-09-26	300	35	587.8	0.5276	13.634	16.7466	11.0127	0.0014		0.1795	193.867	60.246	29.3928	21.3531	0.1126		0.1188	0.2208	0.0324	0.4751	0.033	18.5278	0.2103	1.8005	2.1735	0.1782	0.1782	0.1252	0.2597	0.0876	0.0876	0.1986	0.1608	0.0266	0.0057	0.0972	0.0098	0.0515	250.065	0.0279	0.2024	1.4285	5.1126	4.1756	6.3241	0.9499	2.5203	1.4931
KMBP003H	2017-09-26	300	40	582.8	1.625	26.0489	29.7143	30.5265	0		0.0816	256.744	80.4973	65.9561	63.1226	0.2007		0.0775	0.174	0.0144	1.7547	0.0061	59.4424	0.1048	1.9718	1.9888	2.649	2.6576	0.2185	0.2944	0.1406	0.1406	0.1128	0.2224	0.0724	0.0411	0.0441	0	0.3287	366.011	0.0209	0.137	8.2775	21.2627	15.1934	37.0392	4.2165	9.6088	4.6988
KMBP003I	2017-09-26	300	47	575.8	22.0825	55.8108	73.6404	61.2651	0.0188		0.0637	348.462	66.0666	48.4441	50.5294	0.0562		0.0862	0.1062	0.2725	22.1579	0.0931	38.6779	0.1489	2.6652	2.0679	0.9428	0.9428	0.1673	0.2643	0.1256	0.1256	0.2015	0.269	0.0485	0.0654	0.0991	0.0024	0.4337	558.331	0.0327	0.093	44.4142	44.4426	43.2276	66.6042	12.4978	54.2136	22.2268
KMBP003J	2017-09-26	300	52	570.8	42.7801	74.4917	106.43	98.2252	0.0192		0.0501	343.549	51.3102	32.9742	36.5655	0.1099		0.1379	0.1613	0.6784	40.4311	0.3612	25.4069	0.0948	2.7295	1.974	0.9757	0.9757	0.4019	0.5991	0.1471	0.1471	0.1535	0.3019	0.0551	0.0539	0.0775	0	0.1872	623.568	0.0761	0.0362	82.0168	52.2516	52.6802	78.9275	9.3733	80.9261	21.6164
KMBP004A	2019-07-22	314	26	604.6	9.0474	75.0473	85.9294	38.2263	0.0348	0	0.1601	466.785	119.857	58.2586	34.9623	1.4673	0.9149	0.8565	1.1124	0.0047	13.9167	0	28.2469	0.0181	22.1561	22.6114	0.0254	0.0254		0.0047									0.1944	950.908		1.0549	30.1208	22.0726	25.0936	30.259	11.2883	52.3164	48.4942
KMBP004B	2019-07-22	318	24	606.6	11.8444	66.7614	75.6501	41.6446	0.024	0	0.1259	427.314	107.209	59.3831	39.3757	1.9744	0.901	0.8776	1.2547	0.0018	19.2232	0	52.6405	0.0306	18.3895	17.035	0.56	0.56		0.0032									0.0716	935.018		0.7389	32.9804	33.3296	27.0784	35.8428	10.6827	57.6179	35.5049
KMBP004C	2019-07-23	310	35	595.3	14.2559	85.0836	84.1783	46.1026	0.0716	0	0.1633	578.227	113.464	36.7178	18.7561	1.3205	0.7292	0.7292	1.1037	0.0197	16.2388	0.0011	13.3514	0.1065	10.831	12.4667	0.0062	0.0062		0.0042									0.0446	833.595		0.6577	17.9955	29.1477	36.9464	49.4075	34.1276	54.3352	52.5417
KMBP004D	2019-07-22	305	39	591.6	7.8624	85.0514	91.5481	42.4227	0.0576	0	0.2859	554.501	135.163	44.3594	17.1647	0.9883	0.6624	0.7363	0.9407	0.0182	14.0562	0.0029	16.9424	0.1222	16.3888	23.6711	0.0008	0.0008		0									0.0709	985.923		0.7122	15.7324	28.6077	35.4221	47.8563	23.9544	50.4821	40.9509
KMBP004E	2019-07-24	286	76	554	6.8434	76.0943	107.932	103.207	0.1746	0.7587	0.118	472.741	156.088	34.3315	29.1943	0.4219	0.13	0.2171	0.351	0.0003	44.0985	0.0007	11.7556	0.0986	92.8764	50.1549	0.003	0.003		0									0.0142	1325.28		0.5409	45.0193	63.1628	45.9818	85.6283	18.8919	81.5678	24.5904
KMBP004F	2019-07-25	300	56	573.8	4.6028	39.2254	40.9318	23.7546	0.5879	0	0.1116	279.82	84.0346	32.0736	26.9132	0.1668	0.0762	0.1022	0.1229	0.0658	9.2439	0.0555	16.1821	0.4973	8.8346	8.5791	0.0082	0.0082		0.0211									0.0761	438.913		0.3373	11.948	15.5307	16.5976	19.6895	20.0399	23.5055	19.088
KMBP007A	2018-09-24	286	36	586.3	12.2199	68.2207	50.8356	33.4436	0		0.0035	356.98	77.2978	33.0441	17.8128	0.1069	0.1069	0.0523	0.1181	0	15.2513	0.0033	8.7277	0.5169	6.3334	3.8808	0.0441	0.0402		0.0243									0.1271	633.433		0.7359	9.0919	28.3143	31.6272	53.0399	15.6763	40.0497	22.3284
KMBP007B	2018-09-24	286	60	562.3	13.505	59.5708	55.4985	44.0762	0.0553		0.0991	331.638	89.4352	23.727	14.0258	0.1554	0.1554	0.2031	0.2293	0.0435	18.2458	0.0175	9.5395	0.4024	17.5857	13.2707	0.0018	0.0035		0.0096									0.0381	695.733		1.4505	32.8496	37.8372	33.2428	37.6678	14.0135	58.2555	31.8521
KMBP007C	2018-09-24	286	74	548.3	40.7243	120.186	113.391	117.656	0.0866		0.0509	505.749	94.1237	21.055	13.7909	0.2723	0.2723	0.3432	0.4393	0.1426	28.8238	0.1606	4.3809	0.3178	23.9192	16.9994	0.032	0.0046		0.0426									0.0309	1181.55		0.8906	115.893	45.299	59.2309	62.9456	10.9194	116.683	46.9054
KMBP008A	2018-09-24	286	20	602.3	0.054	17.3482	18.3447	7.5884	0		0	201.908	79.708	11.536	3.726	0.0314	0.0314	0	0.0745	0	0.034	0	4.7928	0.0008	7.1407	7.4304	0.0066	0.0036		0									0	297.19		1.7285	0.5087	1.7693	1.8177	2.5176	2.5612	0.5599	1.7517
KMBP008B	2018-09-24	286	26	596.3	0.0873	15.4492	11.1594	4.8114	0		0	174.681	73.5355	12.7098	6.5394	0.0609	0.0609	0.0434	0.1023	0	0.1318	0	6.8771	0.0004	2.2366	3.773	0.0309	0.0232		0									0.0026	230.919		0.3293	0.6984	1.9524	2.1931	2.949	3.2432	0.7468	2.5364
KMBP008C	2018-09-24	286	30	592.3	0.1781	16.3106	10.0863	3.6754	0		0	170.166	72.4923	10.7951	5.8334	0.0273	0.0273	0.001	0.0649	0	0.2989	0	7.2991	0.003	1.4734	2.0414	0.0454	0.0398		0									0.0202	215.163		0.1479	0.4674	2.9093	2.8217	3.9898	4.8399	1.1317	3.0285
KMBP008D	2018-09-24	286	42	580.3	1.292	33.5248	34.616	14.3532	0.0147		0.0034	239.816	80.2251	22.1429	15.9375	0.021	0.021	0.0762	0.0213	0	2.1357	0.0028	18.7582	0.0489	7.7228	6.2533	0.0102	0.0105		0.0119									0.0027	371.395		1.6524	3.0588	19.6661	20.1627	23.4053	10.7928	8.3248	16.1671
KMBP008E	2018-09-24	286	50	572.3	5.087	57.0995	57.348	24.9174	0		0.0991	312.399	87.3072	23.5461	12.8357	0.0725	0.0725	0.0954	0.109	0.0337	8.196	0.0035	16.5418	0.2693	14.661	13.7019	0.0027	0.0049		0.0347									0.006	535.541		1.9173	11.131	25.0011	23.2644	26.8042	20.23	25.0656	29.5414
KMBP008F	2018-09-25	300	38	584.1	6.7297	44.7966	39.1739	34.9597	0		0.0011	283.625	90.0749	59.7079	55.2914	0.1404	0.1404	0.1043	0.4324	0.005	10.9652	0	63.7314	0.0024	3.5769	1.4242	1.3372	1.4687		0.0057									2.268	538.38		0.2025	34.2713	19.3257	19.385	40.5126	11.4992	37.9403	10.7491
KMBP008G	2018-09-25	300	42	580.1	22.8931	78.431	80.5613	71.7095	0.1142		0.0294	379.426	74.3191	48.6984	34.5837	0.3395	0.3395	0.3777	0.7809	0.5978	31.1536	0.1229	15.3976	0.0421	7.0734	5.3127	0.2826	0.2072		0.3021									0.2737	777.342		0.4888	62.5246	33.9935	36.978	47.4855	16.1659	75.7534	30.7953
KMBP008H	2018-09-25	300	50	572.1	23.5415	154.135	147.765	102.224	0.0528		0.0452	858.889	124.428	48.0971	29.2073	0.8857	0.8857	0.6368	1.3486	0.1911	46.6194	0.0881	8.0544	0.1064	20.1428	15.8352	0.1363	0.0667		0.0682									0.0667	1520.62		1.4348	141.093	28.4153	37.0083	51.2657	34.4005	200.386	104.684
KMBP009A	2019-07-25	300	40	589.8	0.9787	41.6604	45.9529	23.8936	0.0152	0	0.1946	294.327	106.372	32.6549	14.9232	1.8913	0.8844	1.0592	1.3186	0.0023	1.8065	0.0001	19.8195	0.5769	8.6134	18.0751	0.0012	0.0012		0									0.035	537.941		1.6647	2.0077	10.6185	11.7743	16.5962	8.0002	5.7051	8.2395
KMBP009B	2019-07-25	300	50	579.8	11.1126	79.8908	77.3292	54.4383	1.0812	0	0.3046	472.81	128.068	37.8836	21.0844	0.5528	0.2168	0.2516	0.3199	0.0416	26.2335	0.0182	7.6503	0.8364	21.4787	18.1586	0.0032	0.0032		0.0108									0.0169	881.435		0.4605	33.9669	21.2852	22.5727	31.4977	40.9772	67.8464	37.9784
KMBP009C	2019-07-23	310	27	603.3	0.1442	36.5242	44.5145	19.0295	0.0003	0	0.2566	259.396	92.2816	31.8955	10.2034	1.9001	0.9012	0.8885	1.4065	0	0.567	0	16.9448	0.2355	9.2095	15.8808	0.0076	0.0076		0.0079									0.0081	495.273		2.1489	1.4548	6.3186	8.3421	12.2657	4.9521	2.0358	2.6458
[truncated: 37 more columns]

## Sheet: Table S5-hgcA_info
Sequence ID	Cluster number	Representative sequence for cluster	Used for abundance calculations	Scaffold ID	ID of associated mOTU	Gene is truncated:	Associated hgcB ID	Notes on associated hgcB	Automatic taxonomic classification	Manual classification	Predicted metabolism	Basis for metabolic prediction
fall2017cluster6_000000245170_1	0			fall2017cluster6_000000245170	HCC_DESULF_002	TRUE		Scaffold ends after hgcA sequences	Proteobacteria;Deltaproteobacteria;Desulfobacterales;Unclassified;Unclassified;Unclassified	Desulfobacterales	SRB	Based on metabolic capacity of mOTU carrying this gene
fall2017coassembly_000000207249_3	0	TRUE	TRUE	fall2017coassembly_000000207249	HCC_DESULF_002	FALSE	fall2017coassembly_000000207249_4	Complete ORF	Proteobacteria;Deltaproteobacteria;Desulfobacterales;Unclassified;Unclassified;Unclassified	Desulfobacterales	SRB	Based on metabolic capacity of mOTU carrying this gene
HC18HY300_000000119163_2	1	TRUE	TRUE	HC18HY300_000000119163		FALSE	HC18HY300_000000119163_1	hgcB sequence truncated slightly at C-terminus	Verrucomicrobia;Unclassified;Unclassified;Unclassified;Unclassified;Verrucomicrobia bacterium	Kiritimatiellae	Fermenter	Closely related to mOTU with hgcA (HCC_KIRITI_009)
fall2017cluster6_000000001317_4	2			fall2017cluster6_000000001317	HCC_DESULF_004	FALSE	fall2017cluster6_000000001317_3	Complete ORF	Proteobacteria;Deltaproteobacteria;Desulfobacterales;Unclassified;Unclassified;Unclassified	Desulfobacterales	SRB	Based on metabolic capacity of mOTU carrying this gene
fall2017coassembly_000000001334_49	2	TRUE	TRUE	fall2017coassembly_000000001334	HCC_DESULF_004	FALSE	fall2017coassembly_000000001334_48	Complete ORF	Proteobacteria;Deltaproteobacteria;Desulfobacterales;Unclassified;Unclassified;Unclassified	Desulfobacterales	SRB	Based on metabolic capacity of mOTU carrying this gene
HC18HY300_000000003888_6	2		TRUE	HC18HY300_000000003888	HCC_DESULF_004	FALSE	HC18HY300_000000003888_7	Complete ORF	Proteobacteria;Deltaproteobacteria;Desulfobacterales;Unclassified;Unclassified;Unclassified	Desulfobacterales	SRB	Based on metabolic capacity of mOTU carrying this gene
fall2017cluster6_000000021420_5	3			fall2017cluster6_000000021420	HCC_DESULF_003	FALSE	fall2017cluster6_000000021420_4	Complete ORF	Proteobacteria;Deltaproteobacteria;Desulfobacterales;Unclassified;Unclassified;Unclassified	Desulfobacterales	SRB	Based on metabolic capacity of mOTU carrying this gene
fall2017coassembly_000000072407_5	3	TRUE	TRUE	fall2017coassembly_000000072407	HCC_DESULF_003	FALSE	fall2017coassembly_000000072407_4	Complete ORF	Proteobacteria;Deltaproteobacteria;Desulfobacterales;Unclassified;Unclassified;Unclassified	Desulfobacterales	SRB	Based on metabolic capacity of mOTU carrying this gene
HC18HY300_000000053525_4	3		TRUE	HC18HY300_000000053525	HCC_DESULF_003	FALSE	HC18HY300_000000053525_3	Complete ORF	Proteobacteria;Deltaproteobacteria;Desulfobacterales;Unclassified;Unclassified;Unclassified	Desulfobacterales	SRB	Based on metabolic capacity of mOTU carrying this gene
HC18HY300_000000087507_1	3			HC18HY300_000000087507	HCC_DESULF_003	TRUE		Scaffold ends after hgcA sequences	Unclassified;Unclassified;Unclassified;Unclassified;Unclassified;Unclassified	Desulfobacterales	SRB	Based on metabolic capacity of mOTU carrying this gene
KMBP004F_000000218312_1	3		TRUE	KMBP004F_000000218312	HCC_DESULF_003	FALSE		Scaffold ends after hgcA sequences	Proteobacteria;Deltaproteobacteria;Desulfobacterales;Unclassified;Unclassified;Unclassified	Desulfobacterales	SRB	Based on metabolic capacity of mOTU carrying this gene
KMBP004F_000000020144_3	4	TRUE	TRUE	KMBP004F_000000020144	HCC_SYNTR_001	FALSE	KMBP004F_000000020144_2	Complete ORF	Proteobacteria;Deltaproteobacteria;Syntrophobacterales;Unclassified;Unclassified;Unclassified	Syntrophobacterales	SRB	Based on metabolic capacity of mOTU carrying this gene
fall2017cluster3_000000301658_1	5			fall2017cluster3_000000301658	HCC_KIRITI_008	FALSE		Scaffold ends after hgcA sequences	Verrucomicrobia;Unclassified;Unclassified;Unclassified;Unclassified;Verrucomicrobia bacterium	Kiritimatiellae	Fermenter	Based on metabolic capacity of mOTU carrying this gene
fall2017cluster5_000000001997_15	5			fall2017cluster5_000000001997	HCC_KIRITI_008	FALSE	fall2017cluster5_000000001997_16	Complete ORF	Verrucomicrobia;Unclassified;Unclassified;Unclassified;Unclassified;Verrucomicrobia bacterium	Kiritimatiellae	Fermenter	Based on metabolic capacity of mOTU carrying this gene
fall2017cluster6_000000000428_50	5			fall2017cluster6_000000000428	HCC_KIRITI_008	FALSE		Gap of ~335bp between hgcA and next ORF. The nucleotides from 6035 to 6359 (in the neighbor) pulled out ferredoxin proteins from the NR database using blastx. Likely that this does have hgcB, just isn't predicted by Prodigal	Verrucomicrobia;Unclassified;Unclassified;Unclassified;Unclassified;Verrucomicrobia bacterium	Kiritimatiellae	Fermenter	Based on metabolic capacity of mOTU carrying this gene
fall2017coassembly_000000000913_51	5	TRUE	TRUE	fall2017coassembly_000000000913	HCC_KIRITI_008	FALSE	fall2017coassembly_000000000913_50	Complete ORF	Verrucomicrobia;Unclassified;Unclassified;Unclassified;Unclassified;Verrucomicrobia bacterium	Kiritimatiellae	Fermenter	Based on metabolic capacity of mOTU carrying this gene
HC18HY300_000000066849_4	5		TRUE	HC18HY300_000000066849	HCC_KIRITI_008	FALSE	HC18HY300_000000066849_3	Complete ORF	Verrucomicrobia;Unclassified;Unclassified;Unclassified;Unclassified;Verrucomicrobia bacterium	Kiritimatiellae	Fermenter	Based on metabolic capacity of mOTU carrying this gene
KMBP004F_000000165420_1	6			KMBP004F_000000165420		TRUE		Scaffold ends after hgcA sequences	Spirochaetes;Spirochaetia;Spirochaetales;Spirochaetaceae;Treponema;Unclassified	Spirochaetes	Fermenter	Clearly phylogenetic clustering with HgcA from Spirochaetes, which are typically considered fermentative in the environment
KMBP009B_000000172078_1	6	TRUE	TRUE	KMBP009B_000000172078		FALSE	KMBP009B_000000172078_2	Complete ORF	Spirochaetes;Spirochaetia;Spirochaetales;Spirochaetaceae;Treponema;Unclassified	Spirochaetes	Fermenter	Clearly phylogenetic clustering with HgcA from Spirochaetes, which are typically considered fermentative in the environment
fall2017cluster4_000000001920_2	7			fall2017cluster4_000000001920	HCC_LENTI_007	FALSE	fall2017cluster4_000000001920_1	hgcB sequence truncated slightly at C-terminus	Nitrospirae;Unclassified;Unclassified;Unclassified;Unclassified;Nitrospirae bacterium	Lentisphaeria	Fermenter	Based on metabolic capacity of mOTU carrying this gene
fall2017cluster5_000000060794_4	7			fall2017cluster5_000000060794	HCC_LENTI_007	FALSE	fall2017cluster5_000000060794_5	Complete ORF	Spirochaetes;Spirochaetia;Unclassified;Unclassified;Unclassified;Unclassified	Lentisphaeria	Fermenter	Based on metabolic capacity of mOTU carrying this gene
fall2017cluster6_000000017368_1	7			fall2017cluster6_000000017368	HCC_LENTI_007	FALSE	fall2017cluster6_000000017368_2	Complete ORF	Spirochaetes;Spirochaetia;Unclassified;Unclassified;Unclassified;Unclassified	Lentisphaeria	Fermenter	Based on metabolic capacity of mOTU carrying this gene
fall2017coassembly_000000003415_11	7	TRUE	TRUE	fall2017coassembly_000000003415	HCC_LENTI_007	FALSE	fall2017coassembly_000000003415_12	Complete ORF	Nitrospirae;Unclassified;Unclassified;Unclassified;Unclassified;Nitrospirae bacterium	Lentisphaeria	Fermenter	Based on metabolic capacity of mOTU carrying this gene
KMBP004F_000000216801_2	8	TRUE	TRUE	KMBP004F_000000216801		FALSE		ORF immediately downstream, but is on reverse strand. Nothing from MOTIF.	Spirochaetes;Spirochaetia;Spirochaetales;Spirochaetaceae;Unclassified;Unclassified	Spirochaetes	Fermenter	Clearly phylogenetic clustering with HgcA from Spirochaetes, which are typically considered fermentative in the environment
fall2017cluster6_000000041798_3	9			fall2017cluster6_000000041798	HCC_FIRMI_012	FALSE	fall2017cluster6_000000041798_4	Complete ORF	Firmicutes;Clostridia;Clostridiales;Clostridiaceae;Clostridium;Unclassified	Firmicutes	Fermenter	Based on metabolic capacity of mOTU carrying this gene
fall2017coassembly_000000172283_3	9	TRUE	TRUE	fall2017coassembly_000000172283	HCC_FIRMI_012	FALSE	fall2017coassembly_000000172283_4	Complete ORF	Firmicutes;Clostridia;Clostridiales;Clostridiaceae;Clostridium;Unclassified	Firmicutes	Fermenter	Based on metabolic capacity of mOTU carrying this gene
fall2017cluster6_000000030052_2	10			fall2017cluster6_000000030052		FALSE	fall2017cluster6_000000030052_3	Complete ORF	Firmicutes;Clostridia;Clostridiales;Clostridiaceae;Clostridium;Unclassified	unknown	unknown	Poorly resolved phylogeny for this sequence.
fall2017coassembly_000000185075_3	10	TRUE	TRUE	fall2017coassembly_000000185075		FALSE	fall2017coassembly_000000185075_4	Complete ORF	Firmicutes;Clostridia;Clostridiales;Clostridiaceae;Clostridium;Unclassified	unknown	unknown	Poorly resolved phylogeny for this sequence.
fall2017cluster6_000000261602_1	11			fall2017cluster6_000000261602		FALSE		Scaffold ends after hgcA sequences	Euryarchaeota;Methanomicrobia;Methanomicrobiales;Methanoregulaceae;Methanoregula;Methanoregula sp.	Methanoregula	methanogen	HgcA sequence phylogenetically similar to methanogen-derived HgcA sequences
fall2017coassembly_000000951340_1	11	TRUE	TRUE	fall2017coassembly_000000951340		FALSE		Scaffold ends after hgcA sequences	Euryarchaeota;Methanomicrobia;Methanomicrobiales;Methanoregulaceae;Methanoregula;Methanoregula sp.	Methanoregula	methanogen	HgcA sequence phylogenetically similar to methanogen-derived HgcA sequences
HC18ME02_000000114774_1	12	TRUE	TRUE	HC18ME02_000000114774		FALSE	HC18ME02_000000114774_2	Complete ORF	Firmicutes;Unclassified;Unclassified;Unclassified;Unclassified;Firmicutes bacterium	Firmicutes	Fermenter	HgcA sequence closely related to one from fermentative Firmicutes mOTU (HCC_FIRMI_012)
fall2017coassembly_000000643563_1	13			fall2017coassembly_000000643563	HCC_PROLIX_006	TRUE		Scaffold ends after hgcA sequences	Bacteroidetes;Bacteroidia;Bacteroidales;Unclassified;Unclassified;Unclassified	Bacteroidetes	high redox respiratory	Based on metabolic capacity of mOTU carrying this gene
HC18ME02_000000002532_3	13	TRUE	TRUE	HC18ME02_000000002532	HCC_PROLIX_006	FALSE	HC18ME02_000000002532_4	Complete ORF	Bacteroidetes;Bacteroidia;Bacteroidales;Unclassified;Unclassified;Unclassified	Bacteroidetes	high redox respiratory	Based on metabolic capacity of mOTU carrying this gene
fall2017coassembly_000001368876_2	14			fall2017coassembly_000001368876	HCC_KIRITI_011	TRUE		Scaffold ends after hgcA sequences	Verrucomicrobia;Unclassified;Unclassified;Unclassified;Unclassified;Verrucomicrobia bacterium	Kiritimatiellae	Fermenter	Based on metabolic capacity of mOTU carrying this gene
HC18HY300_000000013755_5	14	TRUE	TRUE	HC18HY300_000000013755	HCC_KIRITI_011	FALSE		Gap of 327bp between hgcA and next ORF. Nucleotides from 6012 to 6348 matched ferredoxins when blasted against the NR using blastx.	Verrucomicrobia;Unclassified;Unclassified;Unclassified;Unclassified;Verrucomicrobia bacterium	Kiritimatiellae	Fermenter	Based on metabolic capacity of mOTU carrying this gene
HC18ME02_000000018262_2	14			HC18ME02_000000018262	HCC_KIRITI_011	FALSE		Gap of 327bp between hgcA and next ORF. Nucleotides from 6012 to 6348 matched ferredoxins when blasted against the NR using blastx.	Verrucomicrobia;Unclassified;Unclassified;Unclassified;Unclassified;Verrucomicrobia bacterium	Kiritimatiellae	Fermenter	Based on metabolic capacity of mOTU carrying this gene
HC18HY300_000000111413_3	15	TRUE	TRUE	HC18HY300_000000111413		FALSE	HC18HY300_000000111413_2	Complete ORF	Actinobacteria;Actinobacteria <high GC Gram+>;Unclassified;Unclassified;Unclassified;Unclassified	Actinobacteria	unknown	Clearly phylogenetic clustering with HgcA from Actinobacteria, which are metabolically diverse.
KMBP009B_000000084934_3	16	TRUE	TRUE	KMBP009B_000000084934		FALSE		ORF 111bp downstream. MOTIF ID'd it as a nuclease transposase.	Spirochaetes;Spirochaetia;Spirochaetales;Spirochaetaceae;Unclassified;Unclassified	Spirochaetes	Fermenter	Clearly phylogenetic clustering with HgcA from Spirochaetes, which are typically considered fermentative in the environment
fall2017cluster6_000000032327_4	17			fall2017cluster6_000000032327		FALSE	fall2017cluster6_000000032327_3	Complete ORF	Proteobacteria;Deltaproteobacteria;Desulfobacterales;Unclassified;Unclassified;Unclassified	Desulfobacterales	SRB	HgcA sequence closely related to sulfate-reducing Desulfobacterales HgcA from two other studies.
fall2017coassembly_000000164313_3	17	TRUE	TRUE	fall2017coassembly_000000164313		FALSE	fall2017coassembly_000000164313_4	Complete ORF	Proteobacteria;Deltaproteobacteria;Desulfobacterales;Unclassified;Unclassified;Unclassified	Desulfobacterales	SRB	HgcA sequence closely related to sulfate-reducing Desulfobacterales HgcA from two other studies.
fall2017cluster6_000000000446_7	18			fall2017cluster6_000000000446	HCC_KIRITI_009	FALSE	fall2017cluster6_000000000446_6	Complete ORF	Verrucomicrobia;Unclassified;Unclassified;Unclassified;Unclassified;Verrucomicrobia bacterium	Kiritimatiellae	Fermenter	Based on metabolic capacity of mOTU carrying this gene
fall2017coassembly_000000009527_16	18	TRUE	TRUE	fall2017coassembly_000000009527	HCC_KIRITI_009	FALSE	fall2017coassembly_000000009527_17	Complete ORF	Verrucomicrobia;Unclassified;Unclassified;Unclassified;Unclassified;Verrucomicrobia bacterium	Kiritimatiellae	Fermenter	Based on metabolic capacity of mOTU carrying this gene
HC18HY300_000000015182_6	19	TRUE	TRUE	HC18HY300_000000015182		FALSE	HC18HY300_000000015182_5	Complete ORF	Verrucomicrobia;Unclassified;Unclassified;Unclassified;Unclassified;Verrucomicrobia bacterium	Kiritimatiellae	Fermenter	Clearly phylogenetic clustering with HgcA from Kiritimatiellae. All hgcA+ Kiritimatiellae identified thus far are obligately fermentative
HC18ME02_000000075222_3	19			HC18ME02_000000075222		FALSE	HC18ME02_000000075222_2	Complete ORF	Verrucomicrobia;Unclassified;Unclassified;Unclassified;Unclassified;Verrucomicrobia bacterium	Kiritimatiellae	Fermenter	Clearly phylogenetic clustering with HgcA from Kiritimatiellae. All hgcA+ Kiritimatiellae identified thus far are obligately fermentative
fall2017cluster6_000000340317_1	20			fall2017cluster6_000000340317		FALSE		Scaffold ends after hgcA sequences	Proteobacteria;Deltaproteobacteria;Desulfobacterales;Desulfobulbaceae;Unclassified;Desulfobulbaceae bacterium	Desulfobacterales	SRB	HgcA sequence phylogenetically similar to hgcA from Desulfobulbus propionicus, a sulfate-reducing organism
fall2017coassembly_000001347491_1	20	TRUE	TRUE	fall2017coassembly_000001347491		FALSE		Scaffold ends after hgcA sequences	Proteobacteria;Deltaproteobacteria;Desulfobacterales;Desulfobulbaceae;Unclassified;Desulfobulbaceae bacterium	Desulfobacterales	SRB	HgcA sequence phylogenetically similar to hgcA from Desulfobulbus propionicus, a sulfate-reducing organism
KMBP004F_000000347053_3	21	TRUE	TRUE	KMBP004F_000000347053		FALSE	KMBP004F_000000347053_4	Not complete ORF, but sequence doesn't appear truncated	Bacteroidetes;Bacteroidia;Bacteroidales;Unclassified;Unclassified;Unclassified	Bacteroidetes	Fermenter	HgcA sequences closely related to one from Paludibacter jiangxiensis, a obligate fermenter. Bacteroidetes are metabolically diverse, however, and it is possible that this is from a high-redox respiratory organism
KMBP004F_000000037185_11	22			KMBP004F_000000037185	HCC_PELOB_005	FALSE		Scaffold ends after hgcA sequences	Proteobacteria;Deltaproteobacteria;Desulfuromonadales;Geobacteraceae;Unclassified;Unclassified	Geobacterales	high redox respiratory	Based on metabolic capacity of mOTU carrying this gene
KMBP009B_000000004093_10	22	TRUE	TRUE	KMBP009B_000000004093	HCC_PELOB_005	FALSE	KMBP009B_000000004093_9	Complete ORF	Proteobacteria;Deltaproteobacteria;Desulfuromonadales;Geobacteraceae;Unclassified;Unclassified	Geobacterales	high redox respiratory	Based on metabolic capacity of mOTU carrying this gene
fall2017coassembly_000000448578_2	23	TRUE	TRUE	fall2017coassembly_000000448578		FALSE		ORF immediately downstream. No motif found. Checked it on blast: Closest was hypothetical protein Bacteroidales bacterium.	Bacteroidetes;Bacteroidia;Bacteroidales;Unclassified;Unclassified;Unclassified	Bacteroidetes	high redox respiratory	HgcA sequence is phylogenetically close to Bacteroidetes from Peterson et al, 2020 that were respiratory. Bacteroidetes are metabolically diverse, however, and it is possible that this is from a fermentative organism
fall2017cluster5_000000264767_1	24			fall2017cluster5_000000264767		TRUE		Scaffold ends after hgcA sequences	Proteobacteria;Deltaproteobacteria;Desulfobacterales;Unclassified;Unclassified;Unclassified	N/A	N/A	N/A
KMBP004F_000000437519_3	25	TRUE	TRUE	KMBP004F_000000437519		FALSE		Scaffold ends after hgcA sequences	Proteobacteria;Deltaproteobacteria;Desulfuromonadales;Geobacteraceae;Unclassified;Unclassified	Geobacterales	high redox respiratory	HgcA sequence closely related to one from HRRO Pelobacteraceae (HCC_PELOB_005)
fall2017cluster5_000000185332_3	26	TRUE	TRUE	fall2017cluster5_000000185332		FALSE	fall2017cluster5_000000185332_2	Complete ORF	Euryarchaeota;Methanomicrobia;Methanomicrobiales;Methanoregulaceae;Methanoregula;Methanoregula sp.	Methanoregula	methanogen	HgcA sequence phylogenetically similar to methanogen-derived HgcA sequences
HC18HY300_000000198900_1	27			HC18HY300_000000198900		TRUE		Scaffold ends after hgcA sequences	Proteobacteria;Deltaproteobacteria;Desulfobacterales;Unclassified;Unclassified;Unclassified	N/A	N/A	N/A
fall2017coassembly_000001272590_2	28			fall2017coassembly_000001272590		TRUE		Scaffold ends after hgcA sequences	Proteobacteria;Deltaproteobacteria;Desulfobacterales;Unclassified;Unclassified;Unclassified	N/A	N/A	N/A
fall2017coassembly_000000596207_3	29			fall2017coassembly_000000596207		TRUE		Scaffold ends after hgcA sequences	Proteobacteria;Deltaproteobacteria;Desulfobacterales;Unclassified;Unclassified;Unclassified	N/A	N/A	N/A
fall2017coassembly_000001334838_2	30	TRUE	TRUE	fall2017coassembly_000001334838		FALSE		The "downstream" gene is reverse, overlaps with hgcA. Tried blast of NTs from 5561 (plus with 1 and 2 NTs removed) until end of scaffold against NR with blastx. No similar sequences found	Actinobacteria;Unclassified;Unclassified;Unclassified;Unclassified;Unclassified	unknown	unknown	Long branching HgcA. Cannot have confidence in placing the organism.
KMBP004E_000000161924_1	31			KMBP004E_000000161924		TRUE		Scaffold ends after hgcA sequences	Proteobacteria;Deltaproteobacteria;Desulfuromonadales;Geobacteraceae;Unclassified;Unclassified	N/A	N/A	N/A

## Sheet: Table S6-hgcA+_bin_info
																									Relative abundance (% read coverage, normalized to read coverage of 16 ribosomal proteins)
mOTU ID	Taxonomic classification	Metabolic classification	Year	Predicted taxonomy (based on GTDB)	Sulfite reduction	Sulfate reduction	Respiratory nitrate reduction	periplasmic nitrate reductase	nrf genes	phs-like	EET	Terminal oxidases	Complex I	Complex II	Rnf	MHCs	GHs	checkM completeness	checkM contamination	checkM genome length	checkM scaffold count	HMS ID	binID	assemblyID	KMBP002A	KMBP002B	KMBP002C	KMBP002D	KMBP003A	KMBP003B	KMBP003C	KMBP003D	KMBP003E	KMBP003F	KMBP003G	KMBP003H	KMBP003I	KMBP003J	KMBP004A	KMBP004B	KMBP004C	KMBP004D	KMBP004E	KMBP004F	KMBP007A	KMBP007B	KMBP007C	KMBP008A	KMBP008B
HCC_SYNTR_001	Syntrophales	sulfate-reducer	2019	d__Bacteria;p__Desulfobacterota;c__Syntrophia;o__Syntrophales;f__Smithellaceae;g__FEN-1160;s__	dsr							cydAB				3	44	91.94	1.18	3945650	182	HMS.7	anvio_hgcA_0180	KMBP004F															0.0001	0.0001	0.0009	0.0022	0.0001	0.029
HCC_DESULF_002	Desulfobacterales	sulfate-reducer	2017	d__Bacteria;p__Desulfobacterota;c__Desulfobacteria;o__Desulfobacterales;f__Desulfobacteraceae;g__Desulfamplus;s__	dsr	likely				yes		cydAB			present	6	10	68.32	4.13	2290959	521	anvio_hgcA_0240	anvio_hgcA_0240	fall2017coassembly	0.0056	0.0072	0.0007	0.134	0	0.0025	0.0021	0.001	0.0007	0.848	0.007	0.0038	0.0205	0.0465
HCC_DESULF_003	Desulfobacterales	sulfate-reducer	2017	d__Bacteria;p__Desulfobacterota;c__Desulfobacteria;o__Desulfobacterales;f__Desulfatirhabdiaceae;g__RAAP-1;s__	dsr				nrfA	yes		cydAB	nuo	yes		8	11	75.27	6.43	3241911	540	HMS.6	anvio_hgcA_0070	fall2017cluster6	0.0014	0.0031	0.0016	0.0534	0.0001	0.0019	0.0012	0.0055	0.0017	0.4985	0.0097	0.0029	0.0335	0.1812
HCC_DESULF_004	Desulfobacterales	sulfate-reducer	2017	d__Bacteria;p__Desulfobacterota;c__Desulfobacteria;o__Desulfobacterales;f__Desulfatirhabdiaceae;g__RAAP-1;s__	dsr	yes			nrfHA	yes		cydAB	nuo	yes		10	12	75.48	0.82	3245777	154	HMS.8	anvio_hgcA_0250	fall2017coassembly	0.0016	0.0037	0.0019	0.0509	0	0.002	0.0013	0.0042	0.0018	1.1311	0.0234	0.0064	0.0437	0.2644
HCC_PELOB_005	Geobacterales	high-redox_respiration	2019	d__Bacteria;p__Desulfuromonadota;c__Desulfuromonadia;o__Geobacterales;f__Pelobacteraceae;g__UBA8499;s__				yes	nrfA		ExtE	coxAB, ccoNOP	nuo	yes		23	4	56.5	2.8	1950400	465	anvio_hgcA_0210	anvio_hgcA_0210	KMBP009B															0.0111	0.0057	0.0283	0.0164	0.0086	0.2117
HCC_PROLIX_006	Bacteroidetes-Prolixibacteraceae	high-redox_respiration	2018	d__Bacteria;p__Bacteroidota;c__Bacteroidia;o__Bacteroidales;f__Prolixibacteraceae;g__;s__			yes			yes	Unknown pathways	coxAB, ccoNOP	nuo	yes	present	11	248	99.46	2.69	5167456	327	HMS.2	anvio_hgcA_0130	HC18ME02																					0.2407	0.0015	0.0018	0	0.0001
HCC_LENTI_007	Lentisphaerae	fermentative_O2_tolerant	2017	d__Bacteria;p__Verrucomicrobiota;c__Lentisphaeria;o__Victivallales;f__GWF2-38-69;g__;s__	asr							cydAB				0	22	NA	NA	NA	NA	HMS.3	anvio_hgcA_0010	fall2017cluster4	0.0111	0.0117	0.0653	0.0631	0.001	0.004	0.0048	0.0117	0.3523	0.0219	0.0009	0.0056	0.0362	0.048
HCC_LENTI_007	Lentisphaerae	fermentative_O2_tolerant	2017	d__Bacteria;p__Verrucomicrobiota;c__Lentisphaeria;o__Victivallales;f__GWF2-38-69;g__;s__	asr							cydAB				0	20	72.55	0.94	1566697	419	HMS.3	anvio_hgcA_0050	fall2017cluster6	0.0107	0.011	0.0643	0.0683	0.0011	0.0042	0.0046	0.0104	0.3352	0.0238	0.0013	0.0058	0.0355	0.0503
HCC_LENTI_007	Lentisphaerae	fermentative_O2_tolerant	2017	d__Bacteria;p__Verrucomicrobiota;c__Lentisphaeria;o__Victivallales;f__GWF2-38-69;g__;s__	asr							cydAB				0	24	94.26	2.7	2376701	134	HMS.3	anvio_hgcA_0220	fall2017coassembly	0.0109	0.0115	0.066	0.0644	0.001	0.0042	0.0048	0.0111	0.3443	0.0228	0.001	0.0058	0.0366	0.0481
HCC_KIRITI_008	Kiritimatiellaeota	fermentative_O2_tolerant	2017	d__Bacteria;p__Verrucomicrobiota;c__Kiritimatiellae;o__RFP12;f__UBA1067;g__;s__								cydAB			present	8	224	93.58	2.71	4829830	216	HMS.4	anvio_hgcA_0261	fall2017coassembly	0.0423	0.1099	0.0046	0.4314	0.001	0.035	0.0463	0.0068	0.0066	3.3816	0.0264	0.0609	0.2789	0.4297
HCC_KIRITI_008	Kiritimatiellaeota	fermentative_O2_tolerant	2017	d__Bacteria;p__Verrucomicrobiota;c__Kiritimatiellae;o__RFP12;f__UBA1067;g__;s__					nrfHA			cydAB			present	11	163	87.84	2.07	4147828	211	HMS.4	anvio_hgcA_0020	fall2017cluster5	0.0446	0.115	0.0049	0.4728	0.0011	0.0368	0.0482	0.0073	0.007	3.7216	0.0294	0.0635	0.2904	0.45
HCC_KIRITI_008	Kiritimatiellaeota	fermentative_O2_tolerant	2017	d__Bacteria;p__Verrucomicrobiota;c__Kiritimatiellae;o__RFP12;f__UBA1067;g__;s__					nrfHA			cydAB			present	11	150	88.85	2.71	4020072	226	HMS.4	anvio_hgcA_0041	fall2017cluster6	0.0441	0.1129	0.0048	0.4458	0.001	0.0362	0.0473	0.0071	0.0068	3.4892	0.0278	0.0624	0.2852	0.4389
HCC_KIRITI_009	Kiritimatiellaeota	fermentative_O2_tolerant	2017	d__Bacteria;p__Verrucomicrobiota;c__Kiritimatiellae;o__RFP12;f__UBA1067;g__;s__								cydAB			present	10	240	95.27	0.71	5496127	180	HMS.5	anvio_hgcA_0040	fall2017cluster6	0.0025	0.0063	0.0009	0.2143	0.0001	0.0028	0.0027	0.0007	0.0007	2.0976	0.0122	0.0035	0.0272	0.0588
HCC_KIRITI_009	Kiritimatiellaeota	fermentative_O2_tolerant	2017	d__Bacteria;p__Verrucomicrobiota;c__Kiritimatiellae;o__RFP12;f__UBA1067;g__;s__								cydAB			present	10	232	95.27	0.71	5226860	164	HMS.5	anvio_hgcA_0260	fall2017coassembly	0.0023	0.0056	0.0008	0.2113	0.0001	0.0026	0.0025	0.0006	0.0007	2.0687	0.0119	0.0032	0.0256	0.0566
HCC_KIRITI_010	Kiritimatiellaeota	fermentative	2018	d__Bacteria;p__Verrucomicrobiota;c__Kiritimatiellae;o__;f__;g__;s__											present	0	31	74.07	5.1	2127822	474	HC18HY300_bin_0028	HC18HY300_bin_0028	HC18HY300																					0.0741	0.0008	0.0027	0.0003	0.0007
HCC_KIRITI_011	Kiritimatiellaeota	fermentative	2018	d__Bacteria;p__Verrucomicrobiota;c__Kiritimatiellae;o__UBA8416;f__;g__;s__											present	0	85	75	2.68	2611364	231	HMS.1	anvio_hgcA_0110	HC18HY300																					0.2033	0.0021	0.0018	0.0003	0.0009
HCC_KIRITI_011	Kiritimatiellaeota	fermentative	2018	d__Bacteria;p__Verrucomicrobiota;c__Kiritimatiellae;o__UBA8416;f__;g__;s__											present	0	114	84.72	9.52	4131536	639	HMS.1	anvio_hgcA_0141	HC18ME02																					0.2452	0.0024	0.0031	0.0002	0.0007
HCC_FIRMI_012	Firmicutes	fermentative	2017	d__Bacteria;p__Firmicutes_A;c__Clostridia;o__Saccharofermentanales;f__UBA5734;g__;s__											present	0	67	81.89	3.57	2211770	525	HMS.9	fall2017cluster6_bin_0093	fall2017cluster6	0.0014	0.0051	0.0212	0.0681	0.0012	0.0025	0.0025	0.0043	0.0011	0.415	0.0055	0.0052	0.0378	0.0492
[truncated: 9 more columns]
